# Supplementary material for: The crystal structure of the selenide-based synthetic sulfosalt CuPbSb3Se6
Source: Acta Crystallogr E Crystallogr Commun. 2023 Jan 24;79(Pt 2):112–5. doi: 10.1107/S2056989023000361 (PMC9912470; doi:10.1107/S2056989023000361)
Supplement: Supplementary file 1 [file e-79-00112-sup1.cif]

##############################################################################
#                                                                            #
# This CIF contains the data in a paper accepted for publication in          #
# Acta Crystallographica Section E. It conforms to the requirements of       #
# Notes for Authors for Acta Crystallographica Section E, and has been       #
# peer reviewed under the auspices of the IUCr Commission on Journals.       #
#                                                                            #
# Full details of the Crystallographic Information File format               #
# are given in the paper "The Crystallographic Information File (CIF):       #
# a New Standard Archive File for Crystallography" by S. R. Hall, F. H.      #
# Allen and I. D. Brown [Acta Cryst. (1991), A47, 655-685].                  #
#                                                                            #
# The current version of the core CIF dictionary is obtainable from          #
# ftp://ftp.iucr.org/pub/cif_core.dic.                                       #
#                                                                            #
# Software is freely available for graphical display of the structure(s)     #
# in this CIF. For information consult the CIF software page                 #
# http://www.iucr.org/resources/cif/software.                                #
#                                                                            #
# This file may be used for bona fide research purposes within the           #
# scientific community so long as proper attribution is given to the journal # 
# article from which it was obtained.                                        #
#                                                                            #
##############################################################################
data_global
_audit_creation_method     'Jana2006 Version : 17/09/2021'
_journal_date_recd_electronic     2023-01-05
_journal_date_accepted     2023-01-13
_journal_name_full     'Acta Crystallographica, Section E'
_journal_year     2023
_journal_volume     79
_journal_issue      2
_journal_page_first     0
_journal_page_last     0
_journal_paper_category     GI
_journal_paper_doi     10.1107/S2056989023000361
_journal_coeditor_code     PK2677
_publ_contact_author_name     'Berthold St\"oger'
_publ_contact_author_address
                  'X-Ray Centre, TU Wien, Getreidemarkt 9, 1060 Vienna, Austria'
_publ_contact_author_email     bstoeger@mail.tuwien.ac.at
_publ_contact_author_fax     '+43 1 58801 17199'
_publ_contact_author_phone     '+43 1 58801 406628'
_publ_section_title
;
The crystal structure of the selenide-based synthetic sulfosalt CuPbSb~3~Se~6~
;
_publ_section_title_footnote     .
loop_
    _publ_author_name
    _publ_author_footnote
    _publ_author_address
    'Paul Sicher' ' '
                  'X-Ray Centre, TU Wien, Getreidemarkt 9, 1060 Vienna, Austria'
    'Berthold St\"oger' ' '
                  'X-Ray Centre, TU Wien, Getreidemarkt 9, 1060 Vienna, Austria'
_publ_section_synopsis
;
Single crystals of copper lead triantimony hexaselenide were obtained as a minor
phase during systematic studies of the formation conditions of selenide-based
sulfosalts. The crystal structure is an unusual representative of the family
of sulfosalts. Instead of the expected galena-like slabs with octahedral
coordination, it features mono and double-capped trigonal--prismatic,
square-pyramidal and trigonal--bipyramidal coordination.
;
data_I
_chemical_name_systematic
;
Copper lead triantimony hexaselenide
;
_chemical_name_common     ?
_chemical_formula_moiety     'Cu Pb Sb3 Se6'
_chemical_formula_sum     'Cu Pb Sb3 Se6'
_chemical_formula_structural     ?
_chemical_formula_analytical     ?
_chemical_formula_iupac     'Cu Pb Sb3 Se6'
_chemical_formula_weight     1109.7
_chemical_melting_point     ?
_chemical_compound_source     ?
_chemical_absolute_configuration     .
_symmetry_cell_setting     orthorhombic
_symmetry_space_group_name_H-M     'P n n m'
_symmetry_space_group_name_Hall     '-P -2xabc;-2yabc;-2z'
loop_
    _space_group_symop_id
    _space_group_symop_operation_xyz
    1 x,y,z
    2 -x,-y,z
    3 -x+1/2,y+1/2,-z+1/2
    4 x+1/2,-y+1/2,-z+1/2
    5 -x,-y,-z
    6 x,y,-z
    7 x+1/2,-y+1/2,z+1/2
    8 -x+1/2,y+1/2,z+1/2
_cell_length_a     13.7217(5)
_cell_length_b     20.5149(8)
_cell_length_c     4.0716(2)
_cell_angle_alpha     90
_cell_angle_beta     90
_cell_angle_gamma     90
_cell_volume     1146.15(8)
_cell_formula_units_Z     4
_cell_measurement_reflns_used     17463
_cell_measurement_theta_min     2.48
_cell_measurement_theta_max     33.46
_cell_measurement_temperature     300
_cell_special_details     ?
_exptl_crystal_description     'fragment'
_exptl_crystal_colour     'black'
_exptl_crystal_size_max     0.080
_exptl_crystal_size_mid     0.060
_exptl_crystal_size_min     0.040
_exptl_crystal_size_rad     0.030
_exptl_crystal_density_diffrn     6.4312
_exptl_crystal_density_meas     ?
_exptl_crystal_density_method     ?
_exptl_crystal_F_000     1872
loop_
    _exptl_crystal_face_index_h
    _exptl_crystal_face_index_k
    _exptl_crystal_face_index_l
    _exptl_crystal_face_perp_dist
    ? ? ? ?
_exptl_absorpt_coefficient_mu     42.438
_exptl_absorpt_correction_type     multi-scan
_exptl_absorpt_process_details
;
[absorption correction by scaling of
reflection intensities followed by a spherical absorption correction
(<i>LANA</i>; Koziskova <i>et al.</i>,  2016)]
;
_exptl_absorpt_correction_T_min     0.4276
_exptl_absorpt_correction_T_max     0.6539
_exptl_special_details     ?
_diffrn_ambient_temperature     300
_diffrn_source     'Axo_Mo'
_diffrn_source_power     0.050
_diffrn_source_voltage     60
_diffrn_source_current     0.830
_diffrn_radiation_type     'Mo K\a'
_diffrn_radiation_wavelength     0.71073
_diffrn_radiation_monochromator     'Graded multilayer mirror'
_diffrn_measurement_device_type     'Stoe Stadivari'
_diffrn_measurement_device     'Eulerian 4-circle diffractometer'
_diffrn_measurement_method     'rotation method, \w scans'
_diffrn_detector     'EIGER2 1M CDTE'
_diffrn_measurement_specimen_support     ?
_diffrn_detector_area_resol_mean     13.33
_diffrn_reflns_number     15049
_diffrn_reflns_av_R_equivalents     0.0794
_diffrn_reflns_av_unetI/netI     0.0458
_diffrn_reflns_theta_min     2.48
_diffrn_reflns_theta_max     34.27
_diffrn_reflns_theta_full     33.55
_diffrn_measured_fraction_theta_max     0.95
_diffrn_measured_fraction_theta_full     0.98
_diffrn_reflns_limit_h_min     -21
_diffrn_reflns_limit_h_max     19
_diffrn_reflns_limit_k_min     -32
_diffrn_reflns_limit_k_max     17
_diffrn_reflns_limit_l_min     -6
_diffrn_reflns_limit_l_max     4
_diffrn_reflns_reduction_process     ?
_diffrn_radiation_probe     x-ray
loop_
    _refln_index_h
    _refln_index_k
    _refln_index_l
    _refln_observed_status
    _refln_F_squared_meas
    _refln_F_squared_calc
    _refln_F_squared_sigma
    0 0 2 o 1291860. 1413800. 18660.
    0 0 4 o 285554. 292753. 2836.
    0 0 6 o 41238. 40842. 873.
    0 1 1 o 6122. 5950. 70.
    0 1 3 o 4480. 4503. 145.
    0 1 5 < 1162. 1199. 506.
    0 2 2 < 169. 45. 86.
    0 2 4 < 423. 314. 356.
    0 2 6 < 432. 124. 403.
    0 3 1 o 4339. 4086. 71.
    0 3 3 o 2595. 2977. 213.
    0 3 5 < 1205. 1425. 493.
    0 4 0 o 18490. 19708. 257.
    0 4 2 o 11318. 11911. 222.
    0 4 4 o 3210. 3253. 291.
    0 4 6 < 205. 389. 413.
    0 5 1 o 403725. 425135. 4366.
    0 5 3 o 118356. 118489. 609.
    0 5 5 o 20349. 19572. 643.
    0 6 0 o 62940. 60068. 2451.
    0 6 2 o 24851. 21673. 937.
    0 6 4 o 1711. 1367. 271.
    0 6 6 < 89. 58. 421.
    0 7 3 o 2190. 2910. 297.
    0 7 5 o 2310. 1136. 533.
    0 8 0 o 45797. 46671. 376.
    0 8 2 o 26338. 26860. 343.
    0 8 4 o 7685. 7961. 329.
    0 8 6 o 1863. 1498. 484.
    0 9 1 o 53297. 49894. 2071.
    0 9 3 o 12015. 11456. 280.
    0 9 5 < 896. 829. 397.
    0 10 0 o 64441. 59879. 2498.
    0 10 2 o 46028. 39342. 1753.
    0 10 4 o 12684. 13739. 413.
    0 10 6 < 1928. 2962. 744.
    0 11 1 o 35997. 36534. 299.
    0 11 3 o 19979. 19689. 350.
    0 11 5 o 5345. 5200. 433.
    0 12 0 o 110008. 116426. 1333.
    0 12 2 o 74723. 64123. 2797.
    0 12 4 o 16364. 14767. 335.
    0 13 1 o 2528. 3001. 92.
    0 13 3 o 1788. 1602. 343.
    0 13 5 < 479. 489. 410.
    0 14 0 o 21133. 23503. 441.
    0 14 2 o 12601. 11011. 423.
    0 14 4 o 1407. 1328. 432.
    0 15 1 o 128740. 115085. 4826.
    0 15 3 o 48578. 44767. 125.
    0 15 5 o 7833. 9654. 491.
    0 16 0 o 141712. 146006. 1754.
    0 16 2 o 101811. 92309. 3947.
    0 16 4 o 28919. 27473. 568.
    0 17 3 o 27935. 25357. 637.
    0 17 5 o 6066. 5918. 757.
    0 18 0 o 5029. 4654. 339.
    0 18 2 o 4050. 3841. 408.
    0 18 4 < 1545. 1967. 643.
    0 19 1 o 35843. 31700. 882.
    0 19 3 o 13167. 12025. 650.
    0 20 0 < 344. 618. 332.
    0 20 2 o 2051. 882. 466.
    0 20 4 < 1234. 765. 663.
    0 21 1 o 38488. 35421. 432.
    0 21 3 o 12631. 13101. 727.
    0 22 0 < -175. 190. 597.
    0 22 2 < 496. 253. 514.
    0 22 4 < -376. 197. 688.
    0 23 1 < 1216. 1636. 454.
    0 23 3 < 1598. 1071. 608.
    0 24 0 < 2108. 3744. 714.
    0 24 2 o 2528. 2441. 582.
    0 24 4 < 1238. 803. 712.
    0 25 1 o 11505. 11763. 567.
    0 25 3 o 7576. 6927. 714.
    0 26 0 < 1857. 3023. 815.
    0 26 2 o 3572. 2848. 604.
    0 27 1 o 8211. 7993. 966.
    0 27 3 < 2019. 3073. 740.
    0 28 0 < -284. 107. 871.
    0 28 2 < -180. 92. 618.
    0 29 1 < 2757. 1819. 931.
    0 30 0 < 2578. 2607. 1177.
    1 0 1 o 13058. 14080. 216.
    1 0 3 o 503. 372. 150.
    1 0 5 < 205. 185. 502.
    1 1 1 o 10960. 10338. 429.
    1 1 2 o 1188. 670. 78.
    1 1 3 o 3743. 3839. 128.
    1 1 4 o 1569. 1067. 292.
    1 1 5 o 1190. 873. 356.
    1 1 6 < 449. 331. 368.
    1 2 0 o 16227. 17197. 225.
    1 2 1 o 14128. 15767. 241.
    1 2 2 o 12284. 12258. 130.
    1 2 3 o 3830. 4053. 148.
    1 2 4 o 5746. 5544. 232.
    1 2 5 < 1074. 683. 363.
    1 2 6 o 1464. 1441. 358.
    1 3 0 o 581. 501. 45.
    1 3 1 o 28936. 29673. 252.
    1 3 2 o 777. 808. 101.
    1 3 3 o 12750. 10751. 483.
    1 3 4 o 963. 946. 219.
    1 3 5 o 2851. 2711. 366.
    1 3 6 < 573. 393. 360.
    1 4 0 o 20095. 22145. 309.
    1 4 1 o 3912. 4344. 92.
    1 4 2 o 9733. 9087. 105.
    1 4 4 o 1470. 1261. 222.
    1 4 5 < 524. 24. 344.
    1 4 6 < -52. 108. 346.
    1 5 0 o 1357. 1610. 46.
    1 5 2 < 121. 108. 109.
    1 5 3 o 73878. 72351. 2943.
    1 5 4 < 213. 115. 211.
    1 5 5 o 17508. 17105. 375.
    1 5 6 < 420. 52. 327.
    1 6 0 o 675. 668. 59.
    1 6 1 o 32880. 35439. 447.
    1 6 2 o 956. 167. 128.
    1 6 3 o 5533. 5028. 218.
    1 6 4 < 401. 32. 208.
    1 6 5 < 645. 150. 311.
    1 6 6 < 192. 11. 333.
    1 7 0 o 8107. 9965. 199.
    1 7 1 o 49846. 54849. 759.
    1 7 2 o 7546. 7000. 113.
    1 7 3 o 13968. 14998. 337.
    1 7 4 o 2974. 2555. 244.
    1 7 5 o 1925. 2130. 259.
    1 7 6 < 348. 479. 345.
    1 8 0 o 1039. 1197. 100.
    1 8 1 < 131. 190. 75.
    1 8 2 o 1734. 1435. 135.
    1 8 3 < -26. 2. 241.
    1 8 4 o 704. 950. 215.
    1 8 5 < 233. 49. 253.
    1 8 6 < 288. 221. 382.
    1 9 0 o 2416. 3063. 123.
    1 9 1 o 13695. 12625. 530.
    1 9 2 o 978. 910. 143.
    1 9 3 o 4733. 2899. 146.
    1 9 4 o 1342. 2. 207.
    1 9 5 < 500. 347. 256.
    1 9 6 < 304. 30. 372.
    1 10 0 o 5195. 4173. 257.
    1 10 1 o 18279. 16511. 694.
    1 10 2 o 4351. 4649. 173.
    1 10 3 o 7251. 6430. 180.
    1 10 4 o 4260. 3172. 187.
    1 10 5 o 1522. 1489. 282.
    1 10 6 < 312. 910. 512.
    1 11 0 o 9423. 11530. 247.
    1 11 1 o 47778. 46452. 1881.
    1 11 2 o 5780. 4941. 140.
    1 11 3 o 21036. 20313. 170.
    1 11 4 o 885. 583. 206.
    1 11 5 o 4321. 4498. 341.
    1 11 6 < -385. 38. 773.
    1 12 0 o 130912. 133693. 961.
    1 12 2 o 82896. 74513. 3126.
    1 12 3 o 589. 511. 155.
    1 12 4 o 19645. 17749. 189.
    1 12 5 < 521. 384. 283.
    1 13 0 o 15370. 16345. 236.
    1 13 1 o 7496. 8058. 119.
    1 13 2 o 10027. 9514. 332.
    1 13 3 o 5338. 4386. 193.
    1 13 4 o 2527. 2342. 237.
    1 13 5 o 1359. 1105. 329.
    1 14 0 o 2981. 2928. 176.
    1 14 1 o 3241. 3167. 112.
    1 14 2 o 2967. 3040. 252.
    1 14 3 < -117. 427. 203.
    1 14 4 o 1876. 1782. 252.
    1 14 5 < 12. 4. 319.
    1 15 0 < -87. 273. 179.
    1 15 1 o 83544. 72194. 3072.
    1 15 2 o 802. 750. 215.
    1 15 3 o 29893. 27730. 221.
    1 15 4 o 1460. 998. 274.
    1 15 5 o 4934. 5829. 409.
    1 16 0 o 7102. 6778. 359.
    1 16 1 < 5. 113. 218.
    1 16 2 o 4729. 4732. 269.
    1 16 3 < -3. 68. 289.
    1 16 4 o 3331. 1491. 296.
    1 16 5 < 185. 24. 315.
    1 17 0 o 1755. 2251. 289.
    1 17 1 o 3946. 3767. 686.
    1 17 2 < 874. 1066. 329.
    1 17 3 o 1211. 970. 289.
    1 17 4 < 190. 138. 368.
    1 17 5 < -1. 105. 427.
    1 18 0 < 389. 235. 210.
    1 18 1 o 2569. 34. 393.
    1 18 2 < -70. 123. 281.
    1 18 3 < 230. 2. 346.
    1 18 4 < 213. 46. 375.
    1 18 5 < -293. 5. 498.
    1 19 0 o 13327. 12689. 279.
    1 19 1 o 8756. 7613. 253.
    1 19 2 o 8691. 7579. 309.
    1 19 3 o 3795. 4009. 394.
    1 19 4 o 2029. 2031. 460.
    1 20 0 o 43637. 44946. 763.
    1 20 1 o 1404. 1495. 292.
    1 20 2 o 33067. 29344. 1310.
    1 20 3 < 258. 129. 394.
    1 20 4 o 9086. 9385. 520.
    1 21 0 o 12102. 11185. 323.
    1 21 1 o 5618. 4915. 298.
    1 21 2 o 6650. 6218. 379.
    1 21 3 o 2322. 2637. 431.
    1 21 4 < 1342. 1316. 684.
    1 22 0 o 4386. 3994. 338.
    1 22 1 o 5735. 5289. 330.
    1 22 2 o 3403. 3092. 380.
    1 22 3 o 2952. 2568. 406.
    1 22 4 < 690. 1345. 474.
    1 23 0 o 2356. 3162. 347.
    1 23 1 < 340. 50. 313.
    1 23 2 o 2356. 2021. 406.
    1 23 3 < -254. 32. 423.
    1 23 4 < 473. 573. 483.
    1 24 0 < 123. 280. 485.
    1 24 1 o 1396. 1829. 336.
    1 24 2 < 522. 240. 401.
    1 24 3 < 905. 1056. 456.
    1 24 4 < -75. 150. 488.
    1 25 0 o 3880. 3641. 544.
    1 25 1 < 179. 152. 339.
    1 25 2 o 2228. 2093. 425.
    1 25 3 < 945. 49. 472.
    1 25 4 < 843. 502. 1257.
    1 26 0 < -22. 252. 822.
    1 26 1 o 5758. 6416. 482.
    1 26 2 < 18. 257. 424.
    1 26 3 o 1582. 2327. 522.
    1 27 0 < 296. 337. 600.
    1 27 1 < -599. 8. 595.
    1 27 2 < 665. 354. 437.
    1 27 3 < 48. 1. 544.
    1 28 0 < -53. 1234. 634.
    1 28 1 < 524. 974. 632.
    1 28 2 < 349. 819. 649.
    1 28 3 < 177. 485. 563.
    1 29 0 < -179. 10. 946.
    1 29 1 < 1024. 1369. 934.
    1 29 2 < 221. 4. 661.
    1 30 0 < 548. 1493. 1149.
    1 30 1 < -68. 93. 963.
    1 30 2 < 1062. 1087. 1208.
    1 31 0 < 1876. 2326. 1173.
    1 31 1 o 4201. 4432. 1093.
    2 0 2 o 3546. 2837. 149.
    2 0 4 o 1852. 2011. 364.
    2 0 6 < 560. 600. 484.
    2 1 0 o 8171. 8959. 134.
    2 1 1 o 5665. 5762. 80.
    2 1 2 o 4550. 4466. 108.
    2 1 3 o 773. 706. 136.
    2 1 4 o 1467. 1320. 303.
    2 1 5 < -130. 8. 264.
    2 1 6 < 322. 262. 354.
    2 2 0 o 21812. 23839. 319.
    2 2 1 o 11403. 10732. 446.
    2 2 2 o 7449. 7792. 141.
    2 2 3 o 3915. 3577. 135.
    2 2 4 o 1443. 721. 221.
    2 2 5 < 653. 634. 301.
    2 2 6 < 285. 30. 357.
    2 3 0 o 6322. 6290. 43.
    2 3 1 o 292738. 296799. 1629.
    2 3 2 o 2247. 2301. 95.
    2 3 3 o 87893. 80864. 3349.
    2 3 4 < 110. 296. 235.
    2 3 5 o 12769. 12757. 335.
    2 3 6 < -188. 31. 349.
    2 4 0 o 1233. 1056. 43.
    2 4 1 o 159726. 159408. 6387.
    2 4 2 o 1520. 1100. 116.
    2 4 3 o 47783. 48064. 495.
    2 4 4 < 645. 495. 218.
    2 4 5 o 9047. 8895. 335.
    2 4 6 < -170. 96. 356.
    2 5 0 o 27137. 27971. 241.
    2 5 1 o 9446. 10406. 180.
    2 5 2 o 11933. 12079. 172.
    2 5 3 o 2813. 2526. 205.
    2 5 4 o 2259. 2187. 212.
    2 5 5 o 858. 334. 266.
    2 5 6 < 153. 316. 402.
    2 6 0 o 15642. 14328. 602.
    2 6 1 o 88384. 89274. 452.
    2 6 2 o 12100. 12631. 194.
    2 6 3 o 22926. 23995. 447.
    2 6 4 o 7190. 7315. 272.
    2 6 5 o 3827. 3530. 263.
    2 6 6 o 2449. 1957. 359.
    2 7 0 o 6257. 5301. 233.
    2 7 1 o 121541. 118440. 4783.
    2 7 2 o 2382. 2520. 114.
    2 7 3 o 39836. 42598. 616.
    2 7 4 o 972. 710. 184.
    2 7 5 o 8390. 8788. 313.
    2 7 6 < 353. 188. 401.
    2 8 0 o 60649. 61560. 373.
    2 8 1 o 435. 35. 51.
    2 8 2 o 29452. 29470. 202.
    2 8 3 o 710. 449. 182.
    2 8 4 o 5337. 5201. 183.
    2 8 5 < 575. 365. 253.
    2 8 6 < 570. 560. 409.
    2 9 0 o 54650. 57550. 610.
    2 9 1 o 46349. 46287. 89.
    2 9 2 o 29244. 30414. 348.
    2 9 3 o 11583. 13312. 314.
    2 9 4 o 7960. 7341. 186.
    2 9 5 o 2506. 2110. 268.
    2 9 6 < 983. 1221. 365.
    2 10 0 o 39043. 43657. 661.
    2 10 1 o 19146. 20741. 274.
    2 10 2 o 28311. 28924. 306.
    2 10 3 o 4437. 4620. 226.
    2 10 4 o 10606. 10291. 194.
    2 10 5 < 304. 549. 276.
    2 10 6 o 1691. 2182. 380.
    2 11 0 o 75298. 77444. 662.
    2 11 1 o 8642. 8659. 78.
    2 11 2 o 36357. 40652. 677.
    2 11 3 o 5908. 6055. 201.
    2 11 4 o 8001. 8727. 253.
    2 11 5 o 1811. 2177. 294.
    2 11 6 < 1537. 1273. 711.
    2 12 0 o 94259. 103851. 1455.
    2 12 1 o 48858. 48072. 1937.
    2 12 2 o 54651. 57220. 682.
    2 12 3 o 17120. 16160. 173.
    2 12 4 o 12499. 12825. 288.
    2 12 5 o 3876. 3290. 334.
    2 13 0 < 104. 13. 94.
    2 13 1 o 19370. 19341. 109.
    2 13 2 < 68. 91. 215.
    2 13 3 o 9340. 9088. 239.
    2 13 4 < 464. 239. 226.
    2 13 5 o 2401. 2522. 349.
    2 14 0 o 15995. 16996. 288.
    2 14 1 o 476. 63. 97.
    2 14 2 o 10348. 9558. 136.
    2 14 4 o 2344. 2377. 340.
    2 14 5 < -267. 90. 348.
    2 15 0 o 4404. 4328. 289.
    2 15 1 < 172. 64. 154.
    2 15 2 o 3395. 3610. 206.
    2 15 3 < 300. 503. 277.
    2 15 4 < 599. 1460. 266.
    2 15 5 < 382. 527. 431.
    2 16 0 o 5003. 5443. 305.
    2 16 1 o 16063. 14245. 314.
    2 16 2 o 4194. 3330. 252.
    2 16 3 o 3876. 4159. 272.
    2 16 4 o 1462. 951. 306.
    2 16 5 < 379. 616. 435.
    2 17 0 o 4378. 4163. 281.
    2 17 1 o 7516. 6431. 296.
    2 17 2 o 1822. 2137. 263.
    2 17 3 o 1001. 1547. 305.
    2 17 4 < 427. 501. 371.
    2 17 5 < -1027. 109. 563.
    2 18 0 o 14375. 10556. 552.
    2 18 1 o 4475. 3595. 364.
    2 18 2 o 6269. 6031. 306.
    2 18 3 o 1049. 956. 327.
    2 18 4 < 1072. 1510. 382.
    2 18 5 < 123. 133. 584.
    2 19 0 o 3446. 3104. 301.
    2 19 1 o 10277. 8650. 332.
    2 19 2 o 2970. 2572. 301.
    2 19 3 o 3831. 3811. 327.
    2 19 4 < 1020. 1164. 386.
    2 20 0 o 9186. 8452. 384.
    2 20 1 o 21062. 18741. 37.
    2 20 2 o 6155. 4634. 310.
    2 20 3 o 9914. 8864. 443.
    2 20 4 < 764. 917. 471.
    2 21 0 < -97. 213. 303.
    2 21 1 < 181. 128. 284.
    2 21 2 < 27. 67. 335.
    2 21 3 < 1021. 177. 409.
    2 21 4 < 44. 7. 455.
    2 22 0 o 2427. 2378. 342.
    2 22 1 o 8470. 8288. 346.
    2 22 2 o 1528. 1325. 381.
    2 22 3 o 4742. 4073. 415.
    2 22 4 < 284. 257. 494.
    2 23 0 < 386. 235. 343.
    2 23 1 o 9025. 8011. 345.
    2 23 2 < -308. 102. 383.
    2 23 3 o 5189. 4657. 452.
    2 23 4 < 181. 12. 487.
    2 24 0 o 20497. 19774. 442.
    2 24 1 < -40. 52. 330.
    2 24 2 o 12983. 12578. 482.
    2 24 3 < -97. 19. 435.
    2 24 4 o 2602. 3654. 564.
    2 25 0 o 6119. 5938. 582.
    2 25 1 < 702. 760. 423.
    2 25 2 o 4999. 3996. 442.
    2 25 3 < 386. 282. 517.
    2 26 0 o 8391. 7957. 646.
    2 26 1 < -140. 154. 442.
    2 26 2 o 4750. 5083. 502.
    2 26 3 < 365. 89. 548.
    2 27 0 o 8936. 10455. 1008.
    2 27 1 < 1613. 1320. 554.
    2 27 2 o 7165. 7205. 517.
    2 27 3 < 319. 713. 551.
    2 28 0 o 7138. 7785. 1030.
    2 28 1 < -280. 957. 949.
    2 28 2 o 6136. 5644. 700.
    2 28 3 < 259. 452. 798.
    2 29 0 < 82. 916. 993.
    2 29 1 < 969. 926. 963.
    2 29 2 < -284. 681. 657.
    2 30 0 < 1021. 548. 1090.
    2 30 1 < -648. 1. 991.
    2 30 2 < 221. 354. 695.
    2 31 0 < 453. 9. 1157.
    2 31 1 < 2993. 4390. 1161.
    2 32 0 < 502. 94. 1272.
    3 0 1 o 1027. 822. 83.
    3 0 3 < 406. 57. 215.
    3 0 5 < -151. 42. 382.
    3 1 0 < 70. 41. 38.
    3 1 1 o 2326. 2128. 43.
    3 1 2 o 342. 180. 74.
    3 1 3 o 1849. 1304. 156.
    3 1 4 < 233. 159. 228.
    3 1 5 < 409. 477. 278.
    3 1 6 < -183. 49. 338.
    3 2 0 o 73714. 74885. 451.
    3 2 1 o 1171. 1475. 68.
    3 2 2 o 41020. 40638. 79.
    3 2 3 o 6459. 4642. 126.
    3 2 4 o 10902. 11044. 228.
    3 2 5 o 2297. 2878. 316.
    3 2 6 o 1738. 2123. 365.
    3 3 0 o 38525. 38060. 1532.
    3 3 1 o 47570. 48684. 364.
    3 3 2 o 12624. 12475. 143.
    3 3 3 o 11392. 14658. 369.
    3 3 4 o 862. 703. 197.
    3 3 5 o 2847. 2541. 291.
    3 3 6 < 434. 15. 313.
    3 4 0 o 53288. 53672. 241.
    3 4 1 o 132473. 134909. 855.
    3 4 2 o 25936. 30076. 519.
    3 4 3 o 32216. 31784. 304.
    3 4 4 o 7735. 8330. 238.
    3 4 5 o 3811. 3780. 285.
    3 4 6 o 1303. 1364. 293.
    3 5 0 o 49334. 51883. 538.
    3 5 1 o 12997. 13321. 122.
    3 5 2 o 24892. 24908. 192.
    3 5 3 o 4266. 4540. 237.
    3 5 4 o 4126. 4556. 218.
    3 5 5 < 646. 1006. 274.
    3 5 6 < 340. 375. 297.
    3 6 0 o 3604. 4623. 116.
    3 6 1 o 806. 40. 75.
    3 6 2 o 4050. 3848. 105.
    3 6 3 < -425. 27. 250.
    3 6 4 o 1444. 1820. 198.
    3 6 5 < 161. 10. 247.
    3 6 6 < 618. 439. 317.
    3 7 0 o 85414. 85962. 360.
    3 7 1 o 17592. 16431. 679.
    3 7 2 o 50776. 50653. 218.
    3 7 3 o 4748. 5768. 335.
    3 7 4 o 15680. 14474. 181.
    3 7 5 o 1143. 1337. 255.
    3 7 6 o 1857. 2385. 337.
    3 8 0 o 337535. 336026. 13465.
    3 8 1 o 57900. 56595. 2285.
    3 8 2 o 193361. 187833. 7601.
    3 8 3 o 17442. 15905. 279.
    3 8 4 o 49365. 48496. 176.
    3 8 5 o 2697. 2558. 269.
    3 8 6 o 7499. 7905. 440.
    3 9 0 o 185849. 191572. 1535.
    3 9 1 o 30385. 29898. 1207.
    3 9 2 o 96665. 99266. 816.
    3 9 4 o 19551. 20953. 349.
    3 9 5 o 3009. 3383. 297.
    3 9 6 o 2021. 2788. 480.
    3 10 0 o 3459. 3447. 77.
    3 10 1 o 35275. 36460. 333.
    3 10 2 o 1719. 1514. 150.
    3 10 3 o 15406. 15440. 275.
    3 10 4 < 100. 244. 194.
    3 10 5 o 3285. 3248. 279.
    3 10 6 < -196. 36. 509.
    3 11 0 < 72. 144. 154.
    3 11 1 o 12630. 12866. 116.
    3 11 2 < -83. 92. 119.
    3 11 3 o 3441. 4090. 233.
    3 11 4 < 127. 200. 225.
    3 11 5 < 326. 721. 258.
    3 12 0 o 12187. 14583. 284.
    3 12 1 o 5574. 5557. 87.
    3 12 2 o 9416. 10033. 219.
    3 12 3 < 439. 766. 204.
    3 12 4 o 3313. 3372. 192.
    3 12 5 < 168. 4. 262.
    3 13 0 < 211. 36. 177.
    3 13 1 o 38514. 35497. 1470.
    3 13 2 < 221. 10. 151.
    3 13 3 o 14003. 12896. 192.
    3 13 4 < 165. 115. 198.
    3 13 5 o 2482. 2590. 312.
    3 14 0 o 6182. 6423. 150.
    3 14 1 o 38993. 37776. 1545.
    3 14 2 o 2775. 3241. 156.
    3 14 3 o 13092. 13147. 231.
    3 14 4 < 413. 675. 217.
    3 14 5 o 1812. 2262. 363.
    3 15 0 o 15274. 12357. 236.
    3 15 1 < 147. 153. 177.
    3 15 2 o 8929. 8978. 178.
    3 15 3 < 451. 86. 229.
    3 15 4 o 3822. 3309. 269.
    3 15 5 < -400. 34. 432.
    3 16 0 o 15306. 14639. 703.
    3 16 1 o 2687. 2575. 226.
    3 16 2 o 9450. 8364. 236.
    3 16 3 o 2175. 1678. 242.
    3 16 4 o 2064. 2054. 365.
    3 16 5 < 211. 545. 438.
    3 17 0 o 1504. 1257. 275.
    3 17 1 o 9190. 8108. 299.
    3 17 2 o 2083. 1784. 246.
    3 17 3 o 4588. 3929. 330.
    3 17 4 o 2322. 1592. 368.
    3 17 5 < 581. 941. 579.
    3 18 0 o 28774. 26628. 329.
    3 18 1 o 11565. 10245. 280.
    3 18 2 o 20828. 19129. 243.
    3 18 3 o 2107. 2267. 319.
    3 18 4 o 8444. 7206. 408.
    3 18 5 < 589. 127. 590.
    3 19 0 o 2941. 3420. 508.
    3 19 1 o 5488. 5883. 417.
    3 19 2 o 2326. 2309. 303.
    3 19 3 o 2023. 2505. 393.
    3 19 4 < 365. 872. 460.
    3 19 5 < 322. 628. 952.
    3 20 0 o 3174. 3940. 406.
    3 20 1 < 443. 444. 295.
    3 20 2 o 2297. 2540. 329.
    3 20 3 < -228. 229. 376.
    3 20 4 < 706. 836. 450.
    3 21 0 o 7301. 6326. 331.
    3 21 1 o 1054. 1138. 278.
    3 21 2 o 5037. 4256. 347.
    3 21 3 < 751. 792. 536.
    3 21 4 o 1639. 1351. 471.
    3 22 0 < 654. 465. 343.
    3 22 1 < -372. 130. 319.
    3 22 2 < 611. 312. 373.
    3 22 3 < 323. 4. 408.
    3 22 4 < 402. 121. 493.
    3 23 0 o 9269. 8540. 389.
    3 23 1 o 17615. 16139. 345.
    3 23 2 o 5102. 4386. 500.
    3 23 3 o 9461. 8308. 522.
    3 23 4 < 960. 716. 511.
    3 24 0 < 1174. 1217. 391.
    3 24 1 o 7336. 6954. 532.
    3 24 2 < 986. 893. 435.
    3 24 3 o 2953. 2879. 531.
    3 24 4 < 794. 349. 751.
    3 25 0 < 138. 499. 468.
    3 25 1 o 2336. 1448. 553.
    3 25 2 < 310. 269. 468.
    3 25 3 < 1050. 825. 500.
    3 26 0 o 3596. 4077. 925.
    3 26 1 o 3332. 4202. 585.
    3 26 2 o 3065. 2970. 494.
    3 26 3 < 1485. 1891. 574.
    3 27 0 o 4722. 3989. 962.
    3 27 1 < 1024. 690. 568.
    3 27 2 o 3026. 2910. 698.
    3 27 3 < 480. 388. 568.
    3 28 0 < -436. 346. 950.
    3 28 1 < 1512. 1337. 587.
    3 28 2 < -76. 252. 679.
    3 28 3 < 657. 439. 695.
    3 29 0 < 4. 243. 1009.
    3 29 1 < 1293. 1760. 1031.
    3 29 2 < -149. 96. 705.
    3 30 0 < 588. 1048. 1088.
    3 30 1 < 644. 317. 1040.
    3 30 2 < 491. 687. 726.
    3 31 0 < -278. 164. 1179.
    3 31 1 < 102. 139. 1103.
    4 0 0 o 5511. 5982. 133.
    4 0 2 o 3729. 3863. 186.
    4 0 4 o 1290. 1223. 302.
    4 0 6 < 245. 170. 462.
    4 1 0 o 24015. 26486. 375.
    4 1 1 o 50130. 50444. 231.
    4 1 2 o 12410. 12618. 152.
    4 1 3 o 15529. 16612. 299.
    4 1 4 o 2397. 2245. 219.
    4 1 5 o 3339. 3608. 291.
    4 1 6 < 63. 229. 360.
    4 2 0 o 57008. 60928. 713.
    4 2 1 o 33261. 33321. 140.
    4 2 2 o 21592. 21671. 169.
    4 2 3 o 10426. 11943. 301.
    4 2 4 o 1895. 1658. 195.
    4 2 5 o 2034. 2296. 324.
    4 2 6 < -65. 56. 322.
    4 3 0 o 295473. 307658. 2807.
    4 3 1 o 23429. 24372. 246.
    4 3 2 o 153626. 162732. 1782.
    4 3 3 o 15958. 17773. 362.
    4 3 4 o 42656. 42870. 377.
    4 3 5 o 5818. 6052. 273.
    4 3 6 o 6460. 6827. 397.
    4 4 0 o 189411. 194144. 1412.
    4 4 1 o 2002. 1569. 63.
    4 4 2 o 84132. 90736. 1133.
    4 4 3 o 1238. 821. 203.
    4 4 4 o 17431. 17001. 277.
    4 4 5 < 340. 311. 286.
    4 4 6 o 2303. 2188. 336.
    4 5 0 o 77071. 74827. 3029.
    4 5 1 o 11568. 11200. 461.
    4 5 2 o 39844. 41736. 437.
    4 5 3 o 3470. 3306. 308.
    4 5 4 o 10189. 10994. 308.
    4 5 5 < 474. 352. 221.
    4 5 6 o 1509. 1805. 351.
    4 6 0 o 230. 259. 61.
    4 6 1 o 37508. 36585. 1482.
    4 6 2 < 50. 195. 105.
    4 6 3 o 9820. 11162. 390.
    4 6 4 < 85. 69. 207.
    4 6 5 o 1518. 1746. 235.
    4 6 6 < -64. 14. 324.
    4 7 0 o 44789. 43992. 1778.
    4 7 1 o 32354. 30974. 1264.
    4 7 2 o 27938. 27131. 1112.
    4 7 3 o 11268. 11514. 367.
    4 7 4 o 8880. 9136. 237.
    4 7 5 o 2582. 2736. 231.
    4 7 6 o 1669. 2042. 475.
    4 8 0 o 4903. 4439. 58.
    4 8 1 o 156600. 157017. 443.
    4 8 2 o 1110. 863. 108.
    4 8 3 o 53466. 55277. 729.
    4 8 4 < 254. 74. 173.
    4 8 5 o 9790. 10273. 293.
    4 8 6 < 170. 79. 454.
    4 9 0 < 172. 48. 73.
    4 9 1 o 465. 455. 64.
    4 9 2 < 72. 23. 149.
    4 9 3 < 132. 127. 229.
    4 9 4 < 196. 10. 177.
    4 9 5 < 170. 273. 237.
    4 9 6 < 106. 8. 451.
    4 10 0 o 2626. 2673. 85.
    4 10 1 o 1324. 1459. 68.
    4 10 2 o 1316. 1259. 147.
    4 10 3 < 295. 730. 197.
    4 10 4 < 290. 264. 188.
    4 10 5 < -115. 181. 241.
    4 10 6 < 203. 57. 526.
    4 11 0 o 1841. 2599. 95.
    4 11 1 o 38780. 38495. 1549.
    4 11 2 o 2692. 1451. 139.
    4 11 3 o 12811. 12612. 207.
    4 11 4 < 251. 308. 202.
    4 11 5 o 2037. 2067. 247.
    4 12 0 o 1237. 922. 113.
    4 12 1 o 30249. 30466. 177.
    4 12 2 o 421. 184. 121.
    4 12 3 o 14376. 14102. 212.
    4 12 4 < 56. 28. 191.
    4 12 5 o 3336. 3890. 282.
    4 13 0 o 10223. 8839. 400.
    4 13 1 o 13654. 13215. 546.
    4 13 2 o 4532. 4681. 135.
    4 13 3 o 7246. 6556. 166.
    4 13 4 o 1013. 879. 196.
    4 13 5 o 2563. 1938. 300.
    4 14 0 < 75. 109. 104.
    4 14 1 o 12101. 11625. 187.
    4 14 2 < 42. 224. 115.
    4 14 3 o 6688. 6360. 184.
    4 14 4 < 200. 380. 281.
    4 14 5 o 1723. 1780. 363.
    4 15 0 o 26413. 27549. 468.
    4 15 1 o 7423. 8368. 235.
    4 15 2 o 18348. 18020. 149.
    4 15 3 o 4401. 4413. 221.
    4 15 4 o 5879. 5937. 320.
    4 15 5 o 1279. 1219. 361.
    4 16 0 < 522. 108. 527.
    4 16 1 o 884. 939. 218.
    4 16 2 < 139. 135. 251.
    4 16 3 < 239. 252. 240.
    4 16 4 < -90. 136. 350.
    4 16 5 < 0. 20. 444.
    4 17 0 o 14018. 13332. 354.
    4 17 1 o 49545. 45268. 1903.
    4 17 2 o 9019. 8370. 312.
    4 17 3 o 17098. 15843. 331.
    4 17 4 o 2210. 2309. 489.
    4 17 5 o 2323. 2788. 610.
    4 18 0 < -206. 85. 398.
    4 18 1 o 5992. 4397. 282.
    4 18 2 < -224. 289. 297.
    4 18 3 o 2382. 2441. 404.
    4 18 4 < 570. 567. 481.
    4 18 5 < 1428. 769. 601.
    4 19 0 o 12428. 12273. 349.
    4 19 1 o 3432. 2063. 343.
    4 19 2 o 9859. 8915. 310.
    4 19 3 o 1464. 1149. 400.
    4 19 4 o 3131. 3450. 626.
    4 20 0 o 10233. 9507. 590.
    4 20 1 o 11478. 11162. 420.
    4 20 2 o 7657. 6811. 337.
    4 20 3 o 5513. 5536. 603.
    4 20 4 < 1925. 2657. 684.
    4 21 0 < 484. 1392. 384.
    4 21 1 o 5414. 4599. 286.
    4 21 2 o 1563. 763. 395.
    4 21 3 o 2963. 2279. 454.
    4 21 4 < -470. 144. 691.
    4 22 0 o 8167. 8765. 502.
    4 22 1 o 33182. 29421. 1318.
    4 22 2 o 6940. 5148. 564.
    4 22 3 o 13624. 13608. 534.
    4 22 4 < 777. 1318. 725.
    4 23 0 o 5792. 5993. 504.
    4 23 1 o 20017. 18770. 489.
    4 23 2 o 4718. 4238. 450.
    4 23 3 o 6243. 6826. 512.
    4 23 4 < 1786. 1604. 683.
    4 24 0 o 1993. 2229. 450.
    4 24 1 < 215. 108. 547.
    4 24 2 o 1845. 2043. 478.
    4 24 3 < -241. 56. 484.
    4 25 0 < 1119. 303. 503.
    4 25 1 < 226. 1045. 579.
    4 25 2 < 284. 187. 488.
    4 25 3 < 127. 417. 509.
    4 26 0 < 1576. 3157. 924.
    4 26 1 < -38. 120. 571.
    4 26 2 < 1426. 2102. 692.
    4 26 3 < -251. 107. 514.
    4 27 0 < 1290. 1616. 966.
    4 27 1 < -74. 57. 540.
    4 27 2 < 577. 1082. 652.
    4 27 3 < -474. 37. 536.
    4 28 0 o 3707. 5127. 1041.
    4 28 1 < 64. 375. 607.
    4 28 2 o 2782. 3235. 730.
    4 29 0 < 1414. 1252. 1081.
    4 29 1 < 1418. 953. 1087.
    4 29 2 < 1422. 918. 739.
    4 30 0 < -1005. 318. 1111.
    4 30 1 < 2160. 2254. 1128.
    4 30 2 < -217. 312. 717.
    4 31 0 < 57. 1102. 1217.
    5 0 1 o 175645. 169572. 6888.
    5 0 3 o 51057. 59371. 1128.
    5 0 5 o 12513. 11855. 504.
    5 1 0 o 13646. 13843. 121.
    5 1 1 o 15844. 15516. 632.
    5 1 2 o 9371. 9809. 192.
    5 1 3 o 4986. 6541. 244.
    5 1 4 o 4924. 4793. 198.
    5 1 5 o 2115. 1617. 296.
    5 1 6 o 1154. 1335. 361.
    5 2 0 o 54990. 58761. 690.
    5 2 1 o 142069. 137679. 5571.
    5 2 2 o 29601. 30854. 377.
    5 2 3 o 33299. 39988. 789.
    5 2 4 o 6487. 7206. 242.
    5 2 5 o 6412. 6562. 326.
    5 2 6 o 1246. 1094. 325.
    5 3 0 o 77037. 75852. 3055.
    5 3 1 o 5274. 4795. 20.
    5 3 2 o 31945. 31928. 266.
    5 3 3 o 1875. 2300. 198.
    5 3 4 o 4407. 4365. 193.
    5 3 5 < 285. 567. 294.
    5 3 6 < 265. 389. 322.
    5 4 0 o 975. 1238. 74.
    5 4 1 o 114671. 109598. 4458.
    5 4 2 < -315. 303. 208.
    5 4 3 o 28854. 36147. 772.
    5 4 4 < 176. 35. 183.
    5 4 5 o 6693. 7108. 336.
    5 4 6 < -117. 23. 356.
    5 5 0 o 53008. 52114. 2104.
    5 5 1 o 43893. 41414. 1697.
    5 5 2 o 27928. 29135. 370.
    5 5 3 o 14753. 14076. 668.
    5 5 4 o 7540. 7379. 218.
    5 5 5 o 2532. 2787. 251.
    5 5 6 < 830. 1131. 474.
    5 6 0 < 132. 192. 74.
    5 6 1 o 7310. 7058. 63.
    5 6 2 o 468. 270. 103.
    5 6 3 < 533. 895. 237.
    5 6 4 < 409. 527. 176.
    5 6 5 < 59. 1. 241.
    5 6 6 < -521. 199. 593.
    5 7 0 o 4806. 4586. 73.
    5 7 1 o 574. 442. 67.
    5 7 2 o 2198. 2303. 117.
    5 7 3 < 147. 10. 243.
    5 7 4 < 236. 358. 190.
    5 7 5 < -121. 34. 239.
    5 7 6 < 344. 24. 586.
    5 8 0 o 55520. 56620. 420.
    5 8 1 o 14736. 13965. 578.
    5 8 2 o 28163. 28731. 300.
    5 8 3 o 1657. 1946. 203.
    5 8 4 o 5669. 5802. 211.
    5 8 5 < 63. 23. 236.
    5 8 6 < 469. 816. 867.
    5 9 0 o 736. 710. 103.
    5 9 1 o 589. 648. 75.
    5 9 2 < -198. 133. 244.
    5 9 3 o 618. 848. 173.
    5 9 4 < 229. 139. 185.
    5 9 5 < 229. 389. 243.
    5 9 6 < -200. 51. 855.
    5 10 0 o 14517. 14392. 115.
    5 10 1 o 42317. 42995. 288.
    5 10 2 o 4505. 6413. 216.
    5 10 3 o 12941. 13674. 267.
    5 10 4 o 759. 863. 194.
    5 10 5 o 1482. 2201. 253.
    5 11 0 o 10702. 12888. 272.
    5 11 1 o 16491. 16566. 119.
    5 11 2 o 5678. 5653. 127.
    5 11 3 o 5480. 5441. 198.
    5 11 4 < 389. 588. 193.
    5 11 5 o 1228. 1073. 254.
    5 12 0 o 997. 1361. 99.
    5 12 1 o 117492. 114746. 4632.
    5 12 2 o 2059. 1787. 115.
    5 12 3 o 41264. 43852. 577.
    5 12 4 o 1114. 1329. 191.
    5 12 5 o 7701. 8733. 313.
    5 13 0 o 3117. 3083. 141.
    5 13 1 o 15169. 15192. 120.
    5 13 2 o 1895. 2086. 130.
    5 13 3 o 4660. 4860. 184.
    5 13 4 < 529. 777. 194.
    5 13 5 o 824. 892. 274.
    5 14 0 o 10482. 12577. 300.
    5 14 1 o 9344. 9910. 168.
    5 14 2 o 6268. 6252. 130.
    5 14 3 o 5987. 6064. 202.
    5 14 4 o 1407. 1112. 230.
    5 14 5 o 1710. 1895. 364.
    5 15 0 o 9862. 10697. 281.
    5 15 1 o 8519. 8659. 203.
    5 15 2 o 5281. 5362. 166.
    5 15 3 o 5154. 5209. 207.
    5 15 4 < 709. 832. 259.
    5 15 5 o 1539. 1530. 436.
    5 16 0 o 16412. 17142. 544.
    5 16 1 o 17331. 16810. 201.
    5 16 2 o 11204. 10272. 230.
    5 16 3 o 7397. 7722. 330.
    5 16 4 o 3064. 2928. 379.
    5 16 5 < 1483. 1896. 601.
    5 17 0 o 134498. 128192. 5273.
    5 17 1 < 539. 583. 190.
    5 17 2 o 84278. 79511. 3302.
    5 17 3 < -149. 124. 284.
    5 17 4 o 20837. 22275. 679.
    5 17 5 < -534. 21. 613.
    5 18 0 < -134. 530. 322.
    5 18 1 < -149. 93. 241.
    5 18 2 < 102. 556. 307.
    5 18 3 < -252. 61. 382.
    5 18 4 < 699. 327. 594.
    5 18 5 < -170. 23. 967.
    5 19 0 o 11012. 12424. 579.
    5 19 1 o 2708. 3260. 327.
    5 19 2 o 8072. 7597. 363.
    5 19 3 < 843. 1170. 389.
    5 19 4 < 1895. 2005. 675.
    5 20 0 o 2464. 2252. 382.
    5 20 1 < 109. 456. 368.
    5 20 2 o 2128. 1785. 359.
    5 20 3 < 440. 642. 417.
    5 20 4 < 541. 736. 689.
    5 21 0 o 8055. 7968. 540.
    5 21 1 < -502. 10. 306.
    5 21 2 o 6445. 5155. 418.
    5 21 3 < 3. 17. 434.
    5 21 4 < 952. 1545. 715.
    5 22 0 o 2195. 1947. 438.
    5 22 1 o 3281. 2919. 401.
    5 22 2 < 978. 1365. 373.
    5 22 3 < 1076. 1013. 488.
    5 22 4 < 1092. 541. 699.
    5 23 0 < 706. 691. 469.
    5 23 1 o 1925. 1795. 482.
    5 23 2 < 871. 714. 392.
    5 23 3 < 1489. 913. 523.
    5 23 4 < -301. 443. 1273.
    5 24 0 o 1819. 1583. 480.
    5 24 1 o 2028. 563. 538.
    5 24 2 < 990. 1082. 454.
    5 24 3 < 629. 69. 733.
    5 25 0 o 1966. 2004. 544.
    5 25 1 < 971. 1071. 589.
    5 25 2 < 1269. 1480. 703.
    5 25 3 < -414. 534. 759.
    5 26 0 < 1579. 1286. 546.
    5 26 1 < 181. 232. 590.
    5 26 2 < 779. 897. 708.
    5 26 3 < 391. 46. 803.
    5 27 0 < 2111. 1564. 900.
    5 27 1 < 259. 671. 615.
    5 27 2 < 581. 1195. 717.
    5 28 0 < -796. 18. 1010.
    5 28 1 o 6674. 6297. 678.
    5 28 2 < 629. 16. 732.
    5 29 0 < 1174. 1088. 1006.
    5 29 1 < 1665. 1963. 663.
    5 29 2 < 412. 525. 772.
    5 30 0 < 1249. 529. 1180.
    5 30 1 < 1203. 296. 1116.
    6 0 0 o 8375. 5477. 69.
    6 0 2 o 939. 898. 211.
    6 0 4 < 678. 175. 314.
    6 1 0 o 74814. 74413. 2990.
    6 1 1 o 33998. 31902. 1312.
    6 1 2 o 36671. 44059. 846.
    6 1 3 o 9453. 9597. 194.
    6 1 4 o 11757. 12537. 316.
    6 1 5 o 1233. 1661. 302.
    6 1 6 < 1921. 2105. 943.
    6 2 0 o 8822. 9107. 126.
    6 2 1 o 25024. 24242. 988.
    6 2 2 o 5023. 5435. 147.
    6 2 3 o 5064. 6758. 220.
    6 2 4 o 1399. 1633. 204.
    6 2 5 < 325. 900. 304.
    6 2 6 < 596. 314. 923.
    6 3 0 o 2584. 2721. 88.
    6 3 1 o 429. 418. 72.
    6 3 2 o 1796. 1724. 127.
    6 3 3 < 184. 79. 173.
    6 3 4 o 634. 469. 200.
    6 3 5 < -889. 88. 298.
    6 3 6 < -352. 57. 826.
    6 4 0 o 43131. 44385. 387.
    6 4 2 o 26469. 27148. 290.
    6 4 3 < 626. 352. 257.
    6 4 4 o 8725. 8580. 219.
    6 4 5 < 46. 266. 271.
    6 4 6 < 2460. 1780. 934.
    6 5 0 o 29746. 28177. 1159.
    6 5 1 o 24209. 23452. 956.
    6 5 2 o 15360. 14793. 191.
    6 5 3 o 5154. 5584. 214.
    6 5 4 o 2698. 3226. 206.
    6 5 5 < 702. 564. 274.
    6 5 6 < -822. 479. 878.
    6 6 0 o 5390. 5461. 104.
    6 6 1 o 16784. 16831. 119.
    6 6 2 o 6265. 5710. 186.
    6 6 3 o 8520. 8892. 218.
    6 6 4 o 3403. 3547. 203.
    6 6 5 o 1931. 2328. 258.
    6 7 0 o 3525. 3479. 98.
    6 7 1 o 3946. 4073. 89.
    6 7 2 o 974. 857. 127.
    6 7 3 o 915. 1010. 156.
    6 7 4 < -282. 16. 186.
    6 7 5 < -64. 130. 240.
    6 8 0 o 3527. 3551. 102.
    6 8 1 o 12027. 12649. 166.
    6 8 2 o 1280. 1422. 135.
    6 8 3 o 3470. 3478. 149.
    6 8 4 < 117. 107. 195.
    6 8 5 < 479. 593. 248.
    6 9 0 o 29157. 27922. 1148.
    6 9 1 o 4457. 4687. 105.
    6 9 2 o 20070. 21326. 294.
    6 9 3 o 1094. 840. 137.
    6 9 4 o 7308. 8836. 263.
    6 9 5 < 74. 23. 233.
    6 10 0 o 25253. 24219. 1002.
    6 10 1 o 6657. 6125. 58.
    6 10 2 o 15998. 15384. 81.
    6 10 3 o 1542. 1049. 138.
    6 10 4 o 5256. 4737. 192.
    6 10 5 < -33. 52. 232.
    6 11 0 o 15231. 14346. 608.
    6 11 1 o 5128. 5467. 134.
    6 11 2 o 8598. 8119. 109.
    6 11 3 o 4914. 4371. 144.
    6 11 4 o 2004. 2268. 201.
    6 11 5 o 1629. 1729. 230.
    6 12 0 o 11711. 12185. 201.
    6 12 1 o 1166. 1211. 93.
    6 12 2 o 10883. 9188. 416.
    6 12 3 < 380. 76. 147.
    6 12 4 o 4039. 3746. 191.
    6 12 5 < 173. 156. 230.
    6 13 0 o 1586. 1465. 143.
    6 13 1 o 3879. 3904. 106.
    6 13 2 o 335. 528. 111.
    6 13 3 o 2077. 1652. 157.
    6 13 4 < 7. 55. 187.
    6 13 5 < -75. 358. 269.
    6 14 0 o 78329. 86164. 1232.
    6 14 1 < 200. 56. 135.
    6 14 2 o 50524. 50116. 128.
    6 14 3 < 341. 87. 158.
    6 14 4 o 12095. 12151. 283.
    6 14 5 < 200. 103. 334.
    6 15 0 < 236. 441. 228.
    6 15 1 < -50. 427. 174.
    6 15 2 o 1102. 657. 161.
    6 15 3 o 798. 459. 196.
    6 15 4 < 436. 578. 262.
    6 15 5 < 131. 197. 442.
    6 16 0 < -597. 331. 354.
    6 16 1 o 10002. 10597. 297.
    6 16 2 < 315. 156. 297.
    6 16 3 o 4290. 4564. 300.
    6 16 4 < -221. 15. 354.
    6 16 5 < 866. 1271. 586.
    6 17 0 o 5710. 6578. 467.
    6 17 1 o 1588. 1734. 245.
    6 17 2 o 2966. 3555. 450.
    6 17 3 < 1399. 1407. 485.
    6 17 4 < 716. 757. 470.
    6 17 5 < 405. 580. 1032.
    6 18 0 o 1991. 1343. 562.
    6 18 1 o 1333. 1293. 319.
    6 18 2 < 811. 753. 432.
    6 18 3 < 1768. 845. 607.
    6 18 4 < 330. 150. 604.
    6 19 0 o 7513. 7372. 542.
    6 19 1 o 19698. 19442. 441.
    6 19 2 o 4553. 4555. 476.
    6 19 3 o 8781. 8241. 590.
    6 19 4 o 2259. 1403. 704.
    6 20 0 o 14334. 14377. 632.
    6 20 1 o 3621. 3000. 343.
    6 20 2 o 8983. 8346. 633.
    6 20 3 o 2021. 937. 627.
    6 20 4 < 1982. 2029. 691.
    6 21 0 o 3478. 4093. 419.
    6 21 1 < 7. 147. 356.
    6 21 2 o 2675. 2778. 643.
    6 21 3 < 65. 263. 657.
    6 21 4 < 1744. 831. 707.
    6 22 0 o 1816. 1680. 426.
    6 22 1 o 4344. 4119. 419.
    6 22 2 < 1493. 1233. 668.
    6 22 3 < 2040. 1818. 714.
    6 22 4 < 284. 495. 720.
    6 23 0 < -27. 197. 455.
    6 23 1 o 1614. 1030. 516.
    6 23 2 < -202. 126. 603.
    6 23 3 < 1207. 250. 739.
    6 24 0 < 826. 1092. 523.
    6 24 1 < 1537. 314. 599.
    6 24 2 < 1083. 773. 683.
    6 24 3 < 25. 179. 779.
    6 25 0 o 5753. 6370. 586.
    6 25 1 < 217. 484. 541.
    6 25 2 o 4649. 4246. 698.
    6 25 3 < 199. 155. 725.
    6 26 0 o 3379. 3375. 549.
    6 26 1 o 5937. 6360. 629.
    6 26 2 < 1838. 1938. 693.
    6 26 3 o 3136. 3005. 850.
    6 27 0 < -195. 76. 585.
    6 27 1 o 3402. 3506. 610.
    6 27 2 < 386. 59. 680.
    6 28 0 < 121. 380. 1092.
    6 28 1 < 312. 440. 605.
    6 28 2 < 588. 225. 752.
    6 29 0 < 1291. 1653. 1034.
    6 29 1 < 176. 289. 622.
    6 29 2 < 271. 1075. 731.
    6 30 0 < 1768. 3250. 1200.
    6 30 1 < 364. 328. 706.
    7 0 1 o 270599. 271312. 1045.
    7 0 3 o 83351. 77178. 3229.
    7 0 5 o 11411. 10737. 454.
    7 1 0 o 27178. 27124. 138.
    7 1 1 o 152523. 150430. 6059.
    7 1 2 o 10399. 12216. 302.
    7 1 3 o 57783. 57480. 286.
    7 1 4 o 1647. 2043. 255.
    7 1 5 o 11291. 12022. 368.
    7 2 0 o 4074. 4648. 126.
    7 2 1 o 13552. 12542. 541.
    7 2 2 o 2561. 2853. 146.
    7 2 3 o 3514. 3574. 149.
    7 2 4 o 914. 761. 207.
    7 2 5 o 997. 600. 291.
    7 3 0 o 34853. 35972. 339.
    7 3 1 o 12993. 11830. 512.
    7 3 2 o 20304. 20771. 259.
    7 3 3 o 3883. 3646. 155.
    7 3 4 o 5248. 5121. 220.
    7 3 5 o 830. 522. 247.
    7 4 0 o 15914. 15776. 113.
    7 4 1 o 25141. 24041. 989.
    7 4 2 o 7979. 8832. 218.
    7 4 3 o 9617. 9217. 181.
    7 4 4 o 1931. 1995. 192.
    7 4 5 o 2443. 2379. 257.
    7 5 0 o 176676. 175093. 7035.
    7 5 1 < -40. 107. 110.
    7 5 2 o 99584. 93048. 3825.
    7 5 3 < -385. 5. 162.
    7 5 4 o 20511. 19882. 203.
    7 5 5 < -128. 5. 244.
    7 6 0 o 50840. 50641. 148.
    7 6 1 o 15148. 16124. 227.
    7 6 2 o 32320. 31029. 1278.
    7 6 3 o 13324. 13466. 212.
    7 6 4 o 8350. 9106. 242.
    7 6 5 o 4829. 4825. 260.
    7 7 0 o 88179. 83552. 3415.
    7 7 1 < 67. 102. 131.
    7 7 2 o 50218. 47143. 1942.
    7 7 3 < -64. 123. 153.
    7 7 4 o 11382. 11744. 254.
    7 7 5 < -138. 25. 230.
    7 8 0 o 13779. 13658. 138.
    7 8 1 o 1483. 1761. 122.
    7 8 2 o 7676. 7270. 144.
    7 8 3 < 365. 572. 160.
    7 8 4 o 976. 1466. 190.
    7 8 5 < 57. 81. 233.
    7 9 0 o 57820. 57643. 244.
    7 9 1 o 28654. 28940. 231.
    7 9 2 o 33915. 31914. 1325.
    7 9 3 o 12630. 11947. 170.
    7 9 4 o 6369. 6711. 229.
    7 9 5 o 2411. 2907. 251.
    7 10 0 o 5717. 5368. 177.
    7 10 1 o 18686. 18569. 169.
    7 10 2 o 3291. 3840. 172.
    7 10 3 o 7158. 7240. 183.
    7 10 4 o 1189. 1551. 208.
    7 10 5 o 1392. 1485. 239.
    7 11 0 o 67091. 68745. 609.
    7 11 1 o 8965. 9357. 209.
    7 11 2 o 50038. 49688. 200.
    7 11 3 o 4783. 4688. 163.
    7 11 4 o 17679. 18612. 324.
    7 11 5 o 1418. 1290. 245.
    7 12 0 o 4026. 4408. 215.
    7 12 1 o 22075. 23759. 359.
    7 12 2 o 3047. 2912. 147.
    7 12 3 o 8009. 8044. 169.
    7 12 4 < 614. 806. 208.
    7 12 5 o 1490. 1376. 253.
    7 13 0 o 12113. 11982. 222.
    7 13 1 o 14599. 15560. 268.
    7 13 2 o 7552. 7645. 159.
    7 13 3 o 5643. 5606. 168.
    7 13 4 o 1693. 2341. 221.
    7 13 5 < 757. 1044. 268.
    7 14 0 o 10671. 12318. 311.
    7 14 1 o 91303. 90245. 3642.
    7 14 2 o 7187. 7393. 194.
    7 14 3 o 33190. 33620. 329.
    7 14 4 o 1653. 2076. 239.
    7 14 5 o 5791. 6266. 379.
    7 15 0 o 14168. 15666. 393.
    7 15 1 o 9885. 10166. 225.
    7 15 2 o 9195. 8934. 226.
    7 15 3 o 4707. 4466. 215.
    7 15 4 o 1756. 2159. 316.
    7 15 5 < 675. 1148. 473.
    7 16 0 o 17468. 19911. 624.
    7 16 1 o 14375. 14318. 265.
    7 16 2 o 14033. 14391. 443.
    7 16 3 o 5057. 5574. 332.
    7 16 4 o 5560. 5563. 417.
    7 16 5 < 499. 1102. 594.
    7 17 0 < 300. 448. 438.
    7 17 1 o 8841. 10357. 343.
    7 17 2 < 642. 202. 400.
    7 17 3 o 2963. 4500. 574.
    7 17 4 < -155. 17. 660.
    7 17 5 < 372. 972. 962.
    7 18 0 o 6717. 8403. 521.
    7 18 1 < 46. 177. 289.
    7 18 2 o 5084. 5306. 473.
    7 18 3 < -1423. 34. 531.
    7 18 4 < 1079. 1566. 695.
    7 19 0 o 6815. 7720. 531.
    7 19 1 o 3293. 3212. 330.
    7 19 2 o 3405. 4348. 472.
    7 19 3 < 1811. 1881. 614.
    7 19 4 < 202. 942. 712.
    7 20 0 < 198. 170. 739.
    7 20 1 o 14952. 15913. 471.
    7 20 2 < 295. 64. 578.
    7 20 3 o 4448. 5802. 648.
    7 20 4 < -82. 5. 645.
    7 21 0 < 680. 1108. 723.
    7 21 1 < 46. 17. 389.
    7 21 2 < 1560. 397. 613.
    7 21 3 < -183. 47. 686.
    7 21 4 < 12. 31. 659.
    7 22 0 o 1447. 1614. 434.
    7 22 1 < 41. 14. 510.
    7 22 2 < 1088. 1087. 675.
    7 22 3 < 532. 37. 658.
    7 23 0 o 5688. 6869. 504.
    7 23 1 < -95. 29. 746.
    7 23 2 o 5822. 5181. 675.
    7 23 3 < 254. 16. 762.
    7 24 0 o 4497. 6407. 607.
    7 24 1 o 3054. 2417. 620.
    7 24 2 o 4769. 4740. 754.
    7 24 3 < 1553. 1433. 812.
    7 25 0 < 345. 278. 571.
    7 25 1 o 3069. 2981. 644.
    7 25 2 < -113. 319. 724.
    7 25 3 < 983. 1589. 773.
    7 26 0 o 2923. 3709. 618.
    7 26 1 < 22. 910. 615.
    7 26 2 o 2814. 2430. 712.
    7 27 0 < 194. 172. 574.
    7 27 1 < 1190. 648. 654.
    7 27 2 < 618. 229. 762.
    7 28 0 < 265. 1101. 651.
    7 28 1 < 1688. 2002. 635.
    7 28 2 < 1208. 774. 771.
    7 29 0 < 1674. 1520. 1174.
    7 29 1 < 938. 946. 630.
    7 30 1 < 1126. 4201. 759.
    8 0 0 o 3223. 4085. 300.
    8 0 2 < 48. 440. 254.
    8 0 4 < 443. 296. 386.
    8 1 0 o 12626. 14018. 264.
    8 1 1 < 168. 56. 173.
    8 1 2 o 7019. 8698. 283.
    8 1 3 o 953. 871. 158.
    8 1 4 o 2557. 2609. 269.
    8 1 5 o 1215. 821. 289.
    8 2 0 o 5735. 6282. 177.
    8 2 1 o 60380. 61445. 475.
    8 2 2 o 2937. 3331. 207.
    8 2 3 o 24889. 23360. 985.
    8 2 4 < 584. 837. 230.
    8 2 5 o 5117. 4808. 322.
    8 3 0 < 164. 172. 135.
    8 3 2 < 87. 122. 194.
    8 3 3 < 295. 328. 176.
    8 3 4 < 59. 58. 207.
    8 3 5 < 654. 1. 263.
    8 4 0 o 23307. 22253. 927.
    8 4 1 o 8276. 8366. 171.
    8 4 2 o 16697. 17455. 314.
    8 4 3 o 5023. 4963. 202.
    8 4 4 o 6631. 7630. 265.
    8 4 5 o 1294. 1605. 276.
    8 5 0 o 6696. 7222. 191.
    8 5 1 < 206. 314. 142.
    8 5 2 o 4310. 3946. 258.
    8 5 3 o 661. 870. 167.
    8 5 4 o 762. 911. 219.
    8 5 5 < 604. 398. 261.
    8 6 0 o 113378. 110280. 4481.
    8 6 1 o 14944. 15121. 196.
    8 6 2 o 68234. 56730. 2566.
    8 6 3 o 8233. 8049. 195.
    8 6 4 o 11382. 10779. 223.
    8 6 5 o 2128. 2269. 271.
    8 7 0 o 14816. 13460. 129.
    8 7 1 o 1432. 1247. 151.
    8 7 2 o 9673. 7676. 506.
    8 7 3 < 195. 186. 177.
    8 7 4 o 1552. 1844. 206.
    8 7 5 < 139. 11. 269.
    8 8 0 o 7274. 6805. 197.
    8 8 1 o 80703. 78860. 3194.
    8 8 2 o 4081. 3917. 359.
    8 8 3 o 33926. 31794. 1332.
    8 8 4 < 554. 804. 211.
    8 8 5 o 6843. 7182. 282.
    8 9 0 o 14088. 13586. 221.
    8 9 1 o 12822. 11976. 57.
    8 9 2 o 10570. 10036. 260.
    8 9 3 o 3927. 4283. 195.
    8 9 4 o 4191. 3986. 207.
    8 9 5 < 746. 748. 258.
    8 10 0 o 1689. 1674. 177.
    8 10 1 o 2041. 2037. 124.
    8 10 2 o 1355. 1167. 242.
    8 10 3 < 325. 249. 168.
    8 10 4 o 633. 500. 210.
    8 10 5 < -8. 1. 260.
    8 11 0 < 207. 117. 199.
    8 11 1 o 35842. 35023. 1429.
    8 11 2 < -149. 61. 244.
    8 11 3 o 13545. 12698. 123.
    8 11 4 < -91. 28. 198.
    8 11 5 o 2192. 2458. 268.
    8 12 0 o 8901. 8531. 176.
    8 12 1 < -100. 340. 120.
    8 12 2 o 3252. 4032. 235.
    8 12 3 < 416. 513. 168.
    8 12 4 < 218. 549. 212.
    8 12 5 < 97. 307. 262.
    8 13 0 o 9092. 8893. 178.
    8 13 1 o 14964. 14509. 92.
    8 13 2 o 5433. 5695. 298.
    8 13 3 o 6306. 5693. 172.
    8 13 4 o 1572. 1864. 221.
    8 13 5 o 957. 1072. 309.
    8 14 0 o 5119. 5204. 201.
    8 14 1 o 5154. 5449. 161.
    8 14 2 o 4784. 4309. 260.
    8 14 3 o 1918. 1981. 190.
    8 14 4 o 2100. 2035. 268.
    8 14 5 < 438. 402. 360.
    8 15 0 < -3. 147. 196.
    8 15 1 < 518. 434. 193.
    8 15 2 < 108. 141. 342.
    8 15 3 o 1025. 1078. 209.
    8 15 4 < -37. 123. 334.
    8 15 5 < 762. 804. 466.
    8 16 0 < 495. 553. 345.
    8 16 1 o 2349. 3006. 238.
    8 16 2 < 48. 345. 346.
    8 16 3 o 1958. 1280. 395.
    8 16 4 < 375. 101. 467.
    8 16 5 < -665. 348. 910.
    8 17 0 < 25. 546. 321.
    8 17 1 < 458. 744. 320.
    8 17 2 o 1436. 220. 407.
    8 17 3 < 446. 168. 616.
    8 17 4 < 409. 15. 680.
    8 18 0 < 124. 23. 439.
    8 18 1 o 15274. 16303. 396.
    8 18 2 < -368. 15. 437.
    8 18 3 o 7267. 8038. 622.
    8 18 4 < 683. 4. 709.
    8 19 0 o 4489. 5131. 534.
    8 19 1 o 1297. 2007. 344.
    8 19 2 o 4513. 3559. 655.
    8 19 3 < 702. 1284. 632.
    8 19 4 < 1263. 1323. 663.
    8 20 0 < -72. 128. 532.
    8 20 1 o 2574. 3529. 543.
    8 20 2 < 552. 342. 607.
    8 20 3 < 1579. 1715. 696.
    8 20 4 < -340. 544. 682.
    8 21 0 < 121. 638. 544.
    8 21 1 o 19773. 20939. 638.
    8 21 2 < 716. 428. 653.
    8 21 3 o 9396. 8574. 1275.
    8 21 4 < 345. 120. 690.
    8 22 0 < 300. 138. 618.
    8 22 1 o 3570. 4244. 542.
    8 22 2 < -140. 103. 679.
    8 22 3 < 2262. 1925. 787.
    8 23 0 o 10897. 11850. 761.
    8 23 1 < 1053. 995. 646.
    8 23 2 o 6936. 8467. 771.
    8 23 3 < 694. 532. 721.
    8 24 0 < 134. 3. 573.
    8 24 1 < 1167. 1007. 627.
    8 24 2 < 334. 2. 731.
    8 24 3 < 149. 428. 746.
    8 25 0 o 3204. 3824. 606.
    8 25 1 < 1557. 1861. 605.
    8 25 2 o 2312. 2805. 764.
    8 26 0 o 7952. 7939. 668.
    8 26 1 < 1332. 2596. 662.
    8 26 2 o 4715. 4879. 796.
    8 27 0 < 494. 828. 634.
    8 27 1 < -635. 8. 638.
    8 27 2 < -773. 578. 756.
    8 28 0 < 428. 77. 626.
    8 28 1 < -543. 19. 668.
    8 29 0 < 2098. 1296. 1235.
    8 29 1 < 164. 319. 747.
    9 0 1 o 57486. 62218. 1172.
    9 0 3 o 22965. 20800. 366.
    9 0 5 o 2668. 3663. 485.
    9 1 0 o 18416. 20683. 426.
    9 1 1 < -68. 46. 191.
    9 1 2 o 15710. 15308. 477.
    9 1 3 < 140. 24. 198.
    9 1 4 o 5762. 6048. 321.
    9 1 5 < -113. 9. 300.
    9 2 0 o 1064. 403. 159.
    9 2 1 o 663. 872. 166.
    9 2 2 < -172. 129. 333.
    9 2 3 < 330. 124. 202.
    9 2 4 < 72. 3. 254.
    9 2 5 < 113. 2. 294.
    9 3 0 o 9377. 9723. 258.
    9 3 1 < -226. 241. 142.
    9 3 2 o 8492. 8286. 388.
    9 3 3 < -406. 1. 208.
    9 3 4 o 4738. 4377. 277.
    9 3 5 < 80. 39. 270.
    9 4 0 o 73488. 72001. 2935.
    9 4 1 o 14966. 16994. 314.
    9 4 2 o 52718. 42518. 2019.
    9 4 3 o 8128. 7385. 189.
    9 4 4 o 12250. 11424. 270.
    9 4 5 o 1952. 1731. 311.
    9 5 0 o 5338. 5833. 206.
    9 5 1 o 18275. 17298. 722.
    9 5 2 o 3920. 2753. 523.
    9 5 3 o 6477. 5743. 181.
    9 5 4 < 416. 416. 241.
    9 5 5 o 1320. 1103. 329.
    9 6 0 o 64371. 63090. 92.
    9 6 1 o 12438. 12089. 91.
    9 6 2 o 42811. 35714. 132.
    9 6 3 o 3073. 2850. 190.
    9 6 4 o 9187. 8456. 280.
    9 6 5 < 132. 291. 326.
    9 7 0 o 20514. 18649. 805.
    9 7 1 o 2758. 2869. 112.
    9 7 2 o 15268. 12662. 376.
    9 7 3 o 1413. 1295. 179.
    9 7 4 o 4509. 4342. 235.
    9 7 5 < 494. 427. 304.
    9 8 0 < 329. 49. 140.
    9 8 1 o 1944. 1809. 120.
    9 8 2 < 203. 264. 327.
    9 8 3 o 935. 1300. 185.
    9 8 4 < 547. 413. 222.
    9 8 5 < 723. 505. 305.
    9 9 0 o 976. 916. 140.
    9 9 1 o 55093. 52127. 2138.
    9 9 2 < 431. 243. 226.
    9 9 3 o 21989. 20906. 172.
    9 9 4 < 78. 21. 222.
    9 9 5 o 4272. 4711. 329.
    9 10 0 o 16722. 16072. 140.
    9 10 1 o 776. 1125. 152.
    9 10 2 o 9278. 8310. 211.
    9 10 3 < -119. 664. 193.
    9 10 4 o 1946. 1720. 224.
    9 10 5 < 241. 208. 267.
    9 11 0 o 7045. 7175. 215.
    9 11 1 o 40728. 39615. 1621.
    9 11 2 o 4764. 3829. 233.
    9 11 3 o 13797. 13231. 183.
    9 11 4 o 1126. 806. 217.
    9 11 5 o 2308. 2262. 279.
    9 12 0 o 13557. 13408. 225.
    9 12 1 o 12496. 12090. 135.
    9 12 2 o 7754. 7637. 216.
    9 12 3 o 3377. 3454. 188.
    9 12 4 o 2033. 2042. 233.
    9 12 5 < 457. 400. 290.
    9 13 0 o 30283. 30003. 245.
    9 13 1 < 80. 210. 134.
    9 13 2 o 21373. 19784. 136.
    9 13 3 < 239. 365. 183.
    9 13 4 o 5776. 6388. 275.
    9 13 5 < 236. 177. 346.
    9 14 0 o 7764. 7540. 191.
    9 14 1 o 1845. 2199. 150.
    9 14 2 o 4239. 4299. 226.
    9 14 3 o 1184. 1463. 209.
    9 14 4 o 1050. 1060. 282.
    9 14 5 < 282. 516. 416.
    9 15 0 o 1096. 1159. 216.
    9 15 1 o 3027. 3280. 252.
    9 15 2 < 464. 400. 228.
    9 15 3 o 2261. 1890. 247.
    9 15 4 < 142. 4. 314.
    9 15 5 < -33. 469. 680.
    9 16 0 o 8488. 8868. 334.
    9 16 1 < -5. 113. 353.
    9 16 2 o 4060. 4398. 345.
    9 16 3 < 549. 127. 370.
    9 16 4 < 402. 664. 509.
    9 17 0 o 17706. 21190. 704.
    9 17 1 < 169. 217. 314.
    9 17 2 o 9908. 13280. 609.
    9 17 3 < -233. 37. 532.
    9 17 4 o 2506. 3760. 733.
    9 18 0 o 1474. 1231. 370.
    9 18 1 o 2021. 2674. 364.
    9 18 2 < 233. 543. 610.
    9 18 3 < 1867. 1911. 656.
    9 18 4 < -72. 62. 712.
    9 19 0 o 4581. 5364. 570.
    9 19 1 < 592. 729. 394.
    9 19 2 o 3968. 3438. 624.
    9 19 3 < 1047. 479. 635.
    9 19 4 < 944. 1039. 634.
    9 20 0 o 16678. 21044. 795.
    9 20 1 o 5605. 4325. 511.
    9 20 2 o 15642. 14546. 736.
    9 20 3 o 2304. 2867. 738.
    9 20 4 o 5352. 4949. 778.
    9 21 0 o 6717. 8431. 623.
    9 21 1 o 2468. 12. 518.
    9 21 2 o 6017. 5359. 743.
    9 21 3 < -44. 34. 687.
    9 22 0 o 3441. 3809. 865.
    9 22 1 o 3221. 2921. 600.
    9 22 2 o 3201. 2772. 722.
    9 22 3 < 3135. 1238. 1417.
    9 23 0 < 762. 1630. 863.
    9 23 1 < -689. 194. 620.
    9 23 2 < 295. 993. 729.
    9 23 3 < 693. 44. 1444.
    9 24 0 < 470. 75. 556.
    9 24 1 < 736. 462. 634.
    9 24 2 < 325. 68. 748.
    9 24 3 < 301. 329. 751.
    9 25 0 < -239. 30. 568.
    9 25 1 o 10774. 10662. 744.
    9 25 2 < -11. 39. 751.
    9 26 0 < 605. 30. 684.
    9 26 1 < 558. 1176. 741.
    9 26 2 < 809. 23. 749.
    9 27 0 < 1526. 1287. 644.
    9 27 1 o 4966. 4294. 717.
    9 28 0 < -429. 178. 759.
    9 28 1 < 367. 1749. 681.
    9 29 0 < 627. 1260. 792.
    10 0 0 o 44240. 48752. 884.
    10 0 2 o 32387. 28591. 1273.
    10 0 4 o 6243. 6753. 554.
    10 1 0 o 24473. 24807. 616.
    10 1 1 o 3780. 3922. 279.
    10 1 2 o 18382. 16519. 715.
    10 1 3 o 1471. 1128. 228.
    10 1 4 o 6044. 5645. 335.
    10 1 5 < 360. 119. 343.
    10 2 0 o 1237. 1562. 189.
    10 2 1 o 14396. 15649. 404.
    10 2 2 o 2528. 2354. 166.
    10 2 3 o 7391. 7152. 217.
    10 2 4 o 2276. 1973. 295.
    10 2 5 o 1588. 1770. 321.
    10 3 0 o 3485. 3202. 176.
    10 3 1 o 17090. 17652. 384.
    10 3 2 o 1779. 1710. 167.
    10 3 3 o 3927. 3854. 187.
    10 3 4 < 371. 368. 284.
    10 3 5 < 278. 336. 325.
    10 4 0 o 71835. 67530. 2800.
    10 4 1 o 1004. 1364. 273.
    10 4 2 o 40921. 37723. 1574.
    10 4 3 < -599. 274. 203.
    10 4 4 o 8779. 8297. 316.
    10 4 5 < 166. 26. 342.
    10 5 0 o 7408. 7770. 184.
    10 5 1 o 19949. 22247. 511.
    10 5 2 o 6621. 6315. 169.
    10 5 3 o 9593. 8154. 170.
    10 5 4 o 2837. 2888. 251.
    10 5 5 o 1323. 1331. 330.
    10 6 0 o 5980. 5579. 171.
    10 6 1 o 7577. 9081. 464.
    10 6 2 o 3508. 3167. 172.
    10 6 3 o 3687. 3361. 204.
    10 6 4 < 285. 770. 264.
    10 6 5 < 744. 740. 303.
    10 7 0 o 1575. 1803. 186.
    10 7 1 o 17123. 18072. 380.
    10 7 2 o 1065. 783. 167.
    10 7 3 o 9403. 8424. 203.
    10 7 4 < 236. 94. 241.
    10 7 5 o 1939. 2049. 310.
    10 8 0 o 14616. 14463. 243.
    10 8 1 o 9206. 9871. 287.
    10 8 2 o 8929. 8144. 165.
    10 8 3 o 5120. 5473. 220.
    10 8 4 o 1848. 1977. 249.
    10 8 5 o 1198. 1553. 314.
    10 9 0 o 16523. 14714. 334.
    10 9 1 o 83065. 82473. 520.
    10 9 2 o 9186. 8404. 176.
    10 9 3 o 31165. 29420. 1246.
    10 9 4 o 2357. 2161. 238.
    10 9 5 o 4748. 5203. 320.
    10 10 0 o 12401. 12146. 338.
    10 10 1 o 2296. 2319. 361.
    10 10 2 o 8490. 7715. 178.
    10 10 3 < 435. 439. 209.
    10 10 4 o 2077. 2068. 248.
    10 10 5 < -30. 29. 295.
    10 11 0 o 8988. 8202. 326.
    10 11 1 o 1065. 1051. 214.
    10 11 2 o 7010. 6902. 187.
    10 11 3 o 783. 798. 202.
    10 11 4 o 2881. 3228. 257.
    10 11 5 < 221. 298. 304.
    10 12 0 o 17958. 18198. 402.
    10 12 1 o 15008. 14465. 315.
    10 12 2 o 10707. 9987. 176.
    10 12 3 o 5821. 5294. 209.
    10 12 4 o 1468. 2012. 243.
    10 12 5 < 875. 1061. 333.
    10 13 0 o 1706. 1791. 271.
    10 13 1 o 890. 571. 243.
    10 13 2 o 1968. 1535. 179.
    10 13 3 o 721. 463. 213.
    10 13 4 o 840. 691. 267.
    10 13 5 < 90. 219. 344.
    10 14 0 o 7293. 7575. 302.
    10 14 1 < 224. 140. 237.
    10 14 2 o 4224. 4330. 199.
    10 14 3 < -82. 22. 210.
    10 14 4 o 1141. 949. 301.
    10 14 5 < -140. 7. 878.
    10 15 0 o 18002. 21696. 711.
    10 15 1 < 80. 349. 310.
    10 15 2 o 12878. 13677. 397.
    10 15 3 < 322. 250. 331.
    10 15 4 o 3458. 4169. 385.
    10 16 0 o 5525. 6808. 443.
    10 16 1 o 6738. 7195. 328.
    10 16 2 o 4884. 5241. 368.
    10 16 3 o 4536. 4603. 500.
    10 16 4 < 784. 2258. 643.
    10 17 0 < 551. 694. 379.
    10 17 1 < 228. 27. 335.
    10 17 2 < -37. 272. 554.
    10 17 3 < 26. 76. 634.
    10 17 4 < -46. 20. 714.
    10 18 0 o 9614. 10417. 485.
    10 18 1 o 4288. 4815. 445.
    10 18 2 o 5652. 5556. 688.
    10 18 3 < 1269. 2019. 650.
    10 18 4 < 719. 973. 705.
    10 19 0 < 1028. 1659. 512.
    10 19 1 < 511. 1010. 410.
    10 19 2 < 1275. 1226. 1205.
    10 19 3 < 960. 619. 713.
    10 19 4 < 517. 440. 742.
    10 20 0 < 1080. 1411. 576.
    10 20 1 o 2120. 2879. 561.
    10 20 2 < 905. 960. 702.
    10 20 3 < 1845. 1263. 781.
    10 21 0 < 442. 18. 904.
    10 21 1 o 7987. 8489. 644.
    10 21 2 < 104. 6. 691.
    10 21 3 o 4459. 3999. 831.
    10 22 0 < -837. 143. 830.
    10 22 1 < 165. 99. 614.
    10 22 2 < 183. 42. 734.
    10 22 3 < -60. 115. 807.
    10 23 0 < -25. 730. 970.
    10 23 1 o 2619. 2851. 626.
    10 23 2 < 124. 468. 754.
    10 23 3 < 746. 834. 1507.
    10 24 0 < 2660. 4639. 1055.
    10 24 1 < 1181. 221. 665.
    10 24 2 o 3279. 3038. 786.
    10 25 0 < 1688. 2684. 656.
    10 25 1 < -600. 258. 625.
    10 25 2 < 1955. 1881. 788.
    10 26 0 < 444. 222. 654.
    10 26 1 < 919. 569. 679.
    10 27 0 < 1020. 569. 729.
    10 27 1 < 151. 269. 653.
    10 28 0 < 206. 279. 780.
    11 0 1 o 34482. 39183. 812.
    11 0 3 o 19346. 16556. 321.
    11 0 5 o 4994. 4068. 516.
    11 1 0 < 750. 597. 306.
    11 1 1 < 370. 277. 273.
    11 1 2 < 127. 243. 162.
    11 1 3 < 348. 353. 243.
    11 1 4 < 329. 54. 292.
    11 1 5 < 196. 213. 334.
    11 2 0 o 9368. 9270. 539.
    11 2 1 o 29150. 30015. 514.
    11 2 2 o 6123. 6042. 173.
    11 2 3 o 10323. 9012. 211.
    11 2 4 o 2184. 1775. 293.
    11 2 5 o 1599. 1389. 334.
    11 3 0 o 64228. 69154. 1046.
    11 3 1 o 51639. 53307. 597.
    11 3 2 o 40343. 37563. 1567.
    11 3 3 o 25032. 23198. 130.
    11 3 4 o 7925. 8124. 308.
    11 3 5 o 5191. 5186. 322.
    11 4 0 < 76. 19. 335.
    11 4 1 o 13051. 12683. 193.
    11 4 2 < -94. 46. 161.
    11 4 3 o 9094. 8285. 223.
    11 4 4 < 341. 68. 255.
    11 4 5 o 2697. 2618. 306.
    11 5 0 o 3923. 3366. 352.
    11 5 1 o 743. 764. 168.
    11 5 2 o 2585. 1896. 157.
    11 5 3 < 453. 186. 205.
    11 5 4 < 326. 495. 269.
    11 5 5 < 75. 17. 303.
    11 6 0 o 5592. 5948. 447.
    11 6 1 o 30808. 29879. 62.
    11 6 2 o 3928. 3446. 165.
    11 6 3 o 17354. 14911. 691.
    11 6 4 < 630. 756. 283.
    11 6 5 o 4836. 4437. 303.
    11 7 0 < 52. 325. 327.
    11 7 1 o 761. 898. 149.
    11 7 2 o 567. 174. 176.
    11 7 3 o 954. 632. 215.
    11 7 4 < 214. 68. 254.
    11 7 5 < 273. 272. 295.
    11 8 0 o 53421. 55309. 772.
    11 8 1 o 1329. 1438. 161.
    11 8 2 o 39319. 34982. 1491.
    11 8 3 o 829. 72. 209.
    11 8 4 o 11096. 9973. 276.
    11 8 5 < 361. 22. 311.
    11 9 0 < -251. 21. 469.
    11 9 1 o 6999. 6747. 161.
    11 9 2 < 202. 151. 166.
    11 9 3 o 2874. 2850. 219.
    11 9 4 < 325. 301. 249.
    11 9 5 < 758. 626. 319.
    11 10 0 < -229. 20. 477.
    11 10 1 o 13051. 12868. 179.
    11 10 2 < -42. 3. 158.
    11 10 3 o 8381. 6952. 202.
    11 10 4 < 40. 1. 255.
    11 10 5 o 1745. 2020. 328.
    11 11 0 o 2491. 2331. 310.
    11 11 1 o 11752. 10703. 153.
    11 11 2 o 2512. 2147. 161.
    11 11 3 o 4891. 5175. 225.
    11 11 4 o 931. 1299. 250.
    11 11 5 < 582. 1284. 424.
    11 12 0 o 1421. 1895. 282.
    11 12 1 o 2554. 2613. 174.
    11 12 2 o 1628. 1526. 167.
    11 12 3 < 161. 717. 219.
    11 12 4 < 717. 744. 251.
    11 12 5 < -1134. 65. 919.
    11 13 0 o 22572. 22443. 381.
    11 13 1 o 3616. 3477. 195.
    11 13 2 o 15576. 15804. 282.
    11 13 3 o 1374. 1303. 255.
    11 13 4 o 5198. 5800. 317.
    11 14 0 o 7840. 8412. 286.
    11 14 1 o 5292. 5667. 194.
    11 14 2 o 5927. 5999. 232.
    11 14 3 o 2363. 2327. 255.
    11 14 4 o 2003. 2279. 318.
    11 15 0 o 2055. 2509. 246.
    11 15 1 < 142. 408. 209.
    11 15 2 o 2086. 2046. 322.
    11 15 3 < 579. 275. 387.
    11 15 4 < 953. 1007. 490.
    11 16 0 o 2805. 3166. 302.
    11 16 1 o 20485. 21353. 448.
    11 16 2 o 2040. 2256. 447.
    11 16 3 o 9328. 9324. 570.
    11 16 4 < 813. 801. 618.
    11 17 0 o 4065. 4863. 457.
    11 17 1 < 1159. 1593. 436.
    11 17 2 o 2423. 2497. 536.
    11 17 3 < 76. 485. 685.
    11 17 4 < 207. 413. 715.
    11 18 0 < 1088. 1721. 433.
    11 18 1 o 8968. 10045. 709.
    11 18 2 < 1058. 1236. 679.
    11 18 3 o 3755. 3900. 692.
    11 18 4 < -134. 510. 701.
    11 19 0 < 789. 1266. 443.
    11 19 1 < 1595. 1728. 662.
    11 19 2 < 1136. 1032. 690.
    11 19 3 < 575. 978. 775.
    11 20 0 < 1261. 1020. 822.
    11 20 1 < 1279. 942. 635.
    11 20 2 < 1654. 780. 1267.
    11 20 3 < -529. 421. 789.
    11 21 0 o 7205. 9516. 1032.
    11 21 1 < 723. 134. 640.
    11 21 2 o 6485. 6709. 789.
    11 21 3 < -570. 98. 808.
    11 22 0 o 7057. 7881. 1060.
    11 22 1 o 6358. 7169. 706.
    11 22 2 o 4793. 5090. 779.
    11 22 3 < 2360. 2819. 884.
    11 23 0 < 926. 237. 938.
    11 23 1 < 882. 629. 658.
    11 23 2 < 684. 321. 765.
    11 24 0 < -819. 40. 1068.
    11 24 1 < 454. 345. 643.
    11 24 2 < 485. 24. 757.
    11 25 0 < 71. 214. 687.
    11 25 1 < 488. 383. 698.
    11 26 0 < 650. 1141. 704.
    11 26 1 < 1931. 1416. 720.
    11 27 0 < -243. 1187. 809.
    12 0 0 o 22037. 21247. 293.
    12 0 2 o 15298. 13943. 311.
    12 0 4 o 4380. 4257. 479.
    12 1 0 o 48425. 45231. 1882.
    12 1 1 o 1584. 1326. 142.
    12 1 2 o 33144. 29560. 1267.
    12 1 3 o 986. 622. 266.
    12 1 4 o 10267. 9535. 342.
    12 1 5 < 559. 220. 344.
    12 2 0 o 15162. 14362. 159.
    12 2 1 o 2182. 1317. 136.
    12 2 2 o 8192. 7356. 149.
    12 2 3 o 1365. 1312. 260.
    12 2 4 o 2101. 1405. 317.
    12 2 5 < 989. 646. 378.
    12 3 0 < 391. 404. 166.
    12 3 1 o 36645. 33674. 1404.
    12 3 2 < 289. 316. 173.
    12 3 3 o 11946. 10374. 209.
    12 3 4 < 451. 113. 295.
    12 3 5 o 1655. 1609. 328.
    12 4 0 o 4764. 4875. 183.
    12 4 1 < 168. 236. 136.
    12 4 2 o 2567. 2408. 176.
    12 4 3 < 297. 221. 236.
    12 4 4 < 660. 446. 293.
    12 4 5 < 110. 101. 330.
    12 5 0 o 8160. 8117. 203.
    12 5 1 o 11496. 11054. 135.
    12 5 2 o 6209. 5790. 175.
    12 5 3 o 5642. 5337. 234.
    12 5 4 o 2617. 2207. 303.
    12 5 5 o 1703. 1305. 331.
    12 6 0 o 2651. 2511. 174.
    12 6 1 o 8839. 8573. 143.
    12 6 2 o 2342. 2206. 179.
    12 6 3 o 3585. 3343. 229.
    12 6 4 o 1358. 1262. 308.
    12 6 5 < 648. 726. 375.
    12 7 0 o 533. 437. 163.
    12 7 1 o 6820. 6469. 143.
    12 7 2 < 10. 53. 165.
    12 7 3 o 3038. 3129. 233.
    12 7 4 < 240. 90. 296.
    12 7 5 < 390. 722. 493.
    12 8 0 o 10027. 9779. 217.
    12 8 1 o 2222. 2223. 147.
    12 8 2 o 4918. 4728. 177.
    12 8 3 o 2025. 1925. 235.
    12 8 4 o 954. 657. 284.
    12 8 5 < 1691. 788. 573.
    12 9 0 o 19003. 17386. 36.
    12 9 1 o 2434. 2408. 150.
    12 9 2 o 12064. 10564. 117.
    12 9 3 < 574. 538. 228.
    12 9 4 o 3062. 2917. 267.
    12 9 5 < 589. 53. 1063.
    12 10 0 < -52. 92. 195.
    12 10 1 o 1013. 1052. 148.
    12 10 2 < 241. 33. 170.
    12 10 3 < -42. 217. 228.
    12 10 4 < -183. 60. 248.
    12 11 0 o 21869. 21843. 299.
    12 11 1 o 804. 850. 158.
    12 11 2 o 15249. 15239. 227.
    12 11 3 o 743. 868. 240.
    12 11 4 o 4840. 5320. 278.
    12 12 0 o 25047. 23879. 190.
    12 12 1 o 3272. 3446. 171.
    12 12 2 o 15658. 15184. 190.
    12 12 3 < 611. 919. 244.
    12 12 4 o 3850. 4410. 287.
    12 13 0 o 1726. 1808. 208.
    12 13 1 o 1691. 2255. 180.
    12 13 2 o 1321. 903. 238.
    12 13 3 o 1299. 1266. 279.
    12 13 4 < 85. 161. 295.
    12 14 0 < 286. 235. 211.
    12 14 1 o 4120. 4368. 191.
    12 14 2 < 333. 71. 259.
    12 14 3 o 1313. 1376. 336.
    12 14 4 < 42. 0. 346.
    12 15 0 o 12484. 13774. 345.
    12 15 1 o 2055. 2068. 229.
    12 15 2 o 8789. 8766. 340.
    12 15 3 < 464. 657. 397.
    12 15 4 o 2471. 2653. 534.
    12 16 0 o 1328. 1542. 319.
    12 16 1 o 12627. 12642. 476.
    12 16 2 < 1245. 1158. 421.
    12 16 3 o 5574. 6227. 557.
    12 16 4 < 325. 477. 719.
    12 17 0 < 360. 11. 432.
    12 17 1 o 15707. 17896. 815.
    12 17 2 < 175. 15. 675.
    12 17 3 o 7120. 7114. 613.
    12 17 4 < -474. 15. 1148.
    12 18 0 < 134. 486. 458.
    12 18 1 o 9618. 10330. 776.
    12 18 2 < 957. 246. 635.
    12 18 3 o 4527. 5033. 793.
    12 19 0 < 119. 1339. 887.
    12 19 1 < 2387. 3098. 1040.
    12 19 2 < 282. 1104. 718.
    12 19 3 < 2108. 1296. 815.
    12 20 0 < 1715. 2020. 943.
    12 20 1 < 2908. 3374. 1076.
    12 20 2 < 894. 1212. 735.
    12 20 3 < 1159. 1378. 831.
    12 21 0 < 488. 554. 974.
    12 21 1 < 789. 333. 616.
    12 21 2 < -101. 433. 1174.
    12 21 3 < 481. 150. 827.
    12 22 0 o 3256. 3430. 1041.
    12 22 1 < 1366. 258. 679.
    12 22 2 < 1966. 2085. 779.
    12 23 0 < 1170. 951. 1062.
    12 23 1 < 1005. 941. 683.
    12 23 2 < 404. 767. 784.
    12 24 0 < 2078. 2313. 1039.
    12 24 1 < 1256. 1986. 707.
    12 25 0 < 1876. 44. 1170.
    12 25 1 < -35. 50. 665.
    12 26 0 < 273. 161. 837.
    13 0 1 o 63990. 59160. 2482.
    13 0 3 o 23977. 22682. 367.
    13 1 0 o 747. 575. 208.
    13 1 1 < 70. 26. 153.
    13 1 2 < 525. 324. 182.
    13 1 3 < -183. 24. 266.
    13 1 4 < 56. 77. 335.
    13 2 0 o 975. 1034. 197.
    13 2 1 < 49. 151. 153.
    13 2 2 o 1062. 1026. 180.
    13 2 3 < -52. 161. 265.
    13 2 4 < 946. 649. 326.
    13 3 0 o 21108. 20522. 208.
    13 3 1 o 511. 547. 151.
    13 3 2 o 17015. 15499. 101.
    13 3 3 < -57. 166. 243.
    13 3 4 o 7216. 6389. 325.
    13 4 0 o 6261. 6217. 215.
    13 4 1 o 6614. 6148. 150.
    13 4 2 o 3865. 3802. 190.
    13 4 3 o 1968. 2217. 275.
    13 4 4 < 806. 1080. 320.
    13 5 0 o 19903. 18751. 131.
    13 5 1 o 1263. 1412. 149.
    13 5 2 o 11545. 10907. 163.
    13 5 3 < 146. 457. 251.
    13 5 4 o 1951. 2489. 328.
    13 6 0 o 5511. 5414. 193.
    13 6 1 o 9576. 8991. 139.
    13 6 2 o 3105. 3151. 175.
    13 6 3 o 3327. 3445. 261.
    13 6 4 < 789. 844. 300.
    13 7 0 o 6523. 6502. 238.
    13 7 1 o 1599. 1731. 154.
    13 7 2 o 5072. 4737. 174.
    13 7 3 < 94. 233. 273.
    13 7 4 o 2197. 1895. 299.
    13 8 0 < 275. 348. 205.
    13 8 1 o 706. 985. 158.
    13 8 2 o 582. 535. 185.
    13 8 3 < 684. 791. 269.
    13 8 4 < 526. 469. 300.
    13 9 0 o 2602. 2521. 198.
    13 9 1 o 2405. 2487. 168.
    13 9 2 o 881. 1082. 193.
    13 9 3 o 818. 657. 261.
    13 9 4 < 25. 68. 265.
    13 10 0 o 5346. 5724. 245.
    13 10 1 o 4786. 5174. 178.
    13 10 2 o 3462. 3284. 212.
    13 10 3 o 2297. 2678. 270.
    13 10 4 o 843. 842. 267.
    13 11 0 o 2585. 2865. 234.
    13 11 1 o 3121. 3182. 181.
    13 11 2 o 1094. 1602. 220.
    13 11 3 o 1098. 1190. 246.
    13 11 4 < 143. 338. 292.
    13 12 0 o 5999. 6441. 256.
    13 12 1 o 2494. 2751. 181.
    13 12 2 o 4879. 3444. 202.
    13 12 3 o 1738. 1643. 256.
    13 12 4 < 736. 688. 313.
    13 13 0 o 2483. 2719. 236.
    13 13 1 < 330. 22. 180.
    13 13 2 o 2156. 2051. 332.
    13 13 3 < 49. 40. 271.
    13 13 4 < 1076. 915. 411.
    13 14 0 < 190. 3. 222.
    13 14 1 o 7571. 7778. 235.
    13 14 2 < 250. 67. 277.
    13 14 3 o 2520. 2382. 332.
    13 14 4 < 487. 158. 469.
    13 15 0 o 1535. 1386. 292.
    13 15 1 o 1798. 1895. 299.
    13 15 2 o 1185. 860. 336.
    13 15 3 < 799. 602. 406.
    13 15 4 < -537. 262. 482.
    13 16 0 < 856. 371. 437.
    13 16 1 o 8250. 8986. 700.
    13 16 2 < 483. 185. 431.
    13 16 3 o 4399. 4268. 585.
    13 17 0 < 710. 1768. 821.
    13 17 1 < 927. 127. 962.
    13 17 2 < 67. 1022. 692.
    13 17 3 < -155. 25. 736.
    13 18 0 < 2280. 3322. 891.
    13 18 1 < 1238. 831. 991.
    13 18 2 < 1271. 2064. 715.
    13 18 3 < 408. 624. 786.
    13 19 0 o 7622. 8860. 1006.
    13 19 1 < -401. 199. 1070.
    13 19 2 o 5213. 5835. 770.
    13 19 3 < -678. 211. 811.
    13 20 0 < 1584. 6. 961.
    13 20 1 < 1545. 238. 1087.
    13 20 2 < 461. 16. 752.
    13 20 3 < -1774. 241. 1454.
    13 21 0 o 3454. 4485. 1050.
    13 21 1 < 667. 631. 680.
    13 21 2 o 2419. 2975. 772.
    13 22 0 < -931. 651. 1049.
    13 22 1 < -269. 9. 649.
    13 22 2 < 2302. 482. 1353.
    13 23 0 o 3601. 5505. 1181.
    13 23 1 < 1774. 941. 721.
    13 24 0 < -297. 75. 1193.
    13 24 1 o 3058. 3671. 753.
    14 0 0 o 32330. 29455. 177.
    14 0 2 o 19379. 16205. 310.
    14 0 4 o 4096. 3361. 560.
    14 1 0 o 22763. 21974. 260.
    14 1 1 < -169. 97. 163.
    14 1 2 o 14882. 13767. 139.
    14 1 3 < 370. 334. 319.
    14 1 4 o 3965. 3875. 373.
    14 2 0 o 1204. 1160. 212.
    14 2 1 o 3251. 3108. 192.
    14 2 2 o 802. 666. 197.
    14 2 3 o 1737. 1587. 299.
    14 2 4 < 175. 183. 353.
    14 3 0 o 3221. 3040. 208.
    14 3 1 o 4654. 4399. 170.
    14 3 2 o 1707. 1626. 204.
    14 3 3 o 2292. 2188. 290.
    14 3 4 < 395. 278. 313.
    14 4 0 o 4310. 3911. 211.
    14 4 1 o 25346. 23464. 990.
    14 4 2 o 2933. 3011. 207.
    14 4 3 o 11434. 10310. 273.
    14 4 4 o 1147. 1217. 336.
    14 5 0 o 21517. 21230. 247.
    14 5 1 o 13873. 13335. 153.
    14 5 2 o 15150. 14906. 242.
    14 5 3 o 4356. 4277. 299.
    14 5 4 o 5834. 5587. 331.
    14 6 0 o 836. 932. 223.
    14 6 1 o 3706. 3862. 182.
    14 6 2 < 367. 254. 214.
    14 6 3 o 1523. 1454. 276.
    14 6 4 < 94. 1. 334.
    14 7 0 o 1970. 2193. 226.
    14 7 1 o 764. 1407. 201.
    14 7 2 o 2104. 1744. 217.
    14 7 3 < 573. 368. 264.
    14 7 4 < 72. 681. 324.
    14 8 0 o 679. 531. 200.
    14 8 1 o 42959. 42228. 69.
    14 8 2 < 293. 280. 203.
    14 8 3 o 19595. 17805. 228.
    14 8 4 < 575. 40. 339.
    14 9 0 < 663. 680. 228.
    14 9 1 o 562. 457. 176.
    14 9 2 < 622. 590. 222.
    14 9 3 < -308. 91. 244.
    14 9 4 < 799. 256. 348.
    14 10 0 < -52. 27. 233.
    14 10 1 o 6310. 6664. 204.
    14 10 2 < 142. 16. 210.
    14 10 3 o 3635. 3454. 254.
    14 10 4 < -93. 5. 346.
    14 11 0 < 269. 417. 235.
    14 11 1 < 281. 464. 183.
    14 11 2 < 38. 204. 209.
    14 11 3 < 236. 83. 256.
    14 11 4 < -319. 39. 330.
    14 12 0 o 2198. 2161. 248.
    14 12 1 o 18680. 19980. 349.
    14 12 2 o 874. 1238. 217.
    14 12 3 o 10189. 9983. 287.
    14 12 4 < 244. 285. 349.
    14 13 0 o 29436. 31692. 540.
    14 13 1 o 3795. 3798. 214.
    14 13 2 o 21154. 20177. 271.
    14 13 3 o 1463. 1806. 318.
    14 13 4 o 6136. 6051. 441.
    14 14 0 o 1988. 2086. 250.
    14 14 1 o 6106. 5843. 262.
    14 14 2 o 1485. 990. 320.
    14 14 3 o 2379. 2353. 423.
    14 14 4 < -616. 106. 520.
    14 15 0 < 330. 242. 300.
    14 15 1 < 251. 17. 348.
    14 15 2 < 327. 225. 391.
    14 15 3 < 570. 79. 439.
    14 16 0 o 4250. 3664. 563.
    14 16 1 < 551. 535. 657.
    14 16 2 < 1017. 2379. 461.
    14 16 3 < -64. 423. 514.
    14 17 0 o 5387. 6104. 926.
    14 17 1 o 3538. 3250. 978.
    14 17 2 o 3107. 4203. 747.
    14 17 3 < 1087. 1409. 618.
    14 18 0 < 2250. 3162. 930.
    14 18 1 < 725. 557. 979.
    14 18 2 < 1775. 2210. 736.
    14 18 3 < -67. 141. 807.
    14 19 0 < 232. 555. 950.
    14 19 1 < 954. 874. 1059.
    14 19 2 < 470. 278. 731.
    14 19 3 < 2052. 267. 1453.
    14 20 0 < 258. 296. 986.
    14 20 1 < 371. 122. 1036.
    14 20 2 < -783. 89. 732.
    14 21 0 < -10. 1302. 1034.
    14 21 1 o 2548. 2107. 728.
    14 21 2 < 720. 1098. 776.
    14 22 0 < 453. 6. 1130.
    14 22 1 < 116. 455. 666.
    14 23 0 < 2233. 1885. 1218.
    14 23 1 < -329. 117. 1035.
    15 0 1 o 5506. 5068. 273.
    15 0 3 o 5050. 4130. 414.
    15 1 0 o 11440. 10634. 266.
    15 1 1 o 10073. 9713. 194.
    15 1 2 o 5057. 5256. 236.
    15 1 3 o 5491. 5068. 310.
    15 1 4 o 1226. 790. 363.
    15 2 0 < 169. 321. 218.
    15 2 1 o 2490. 2531. 197.
    15 2 2 < -23. 186. 218.
    15 2 3 o 923. 1114. 303.
    15 2 4 < 652. 44. 376.
    15 3 0 o 10234. 9674. 230.
    15 3 1 o 843. 758. 189.
    15 3 2 o 6538. 6707. 265.
    15 3 3 < 140. 309. 285.
    15 3 4 o 5158. 2228. 350.
    15 4 0 o 859. 1010. 223.
    15 4 1 o 915. 777. 185.
    15 4 2 < 360. 550. 225.
    15 4 3 < 695. 760. 292.
    15 4 4 < 417. 107. 341.
    15 5 0 < 55. 333. 236.
    15 5 1 o 1068. 759. 185.
    15 5 2 < -101. 65. 228.
    15 5 3 < 644. 236. 288.
    15 5 4 < -60. 27. 344.
    15 6 0 o 8132. 8025. 271.
    15 6 1 o 8452. 8457. 207.
    15 6 2 o 5418. 5282. 241.
    15 6 3 o 2533. 2353. 287.
    15 6 4 o 1440. 1675. 350.
    15 7 0 o 27070. 25953. 287.
    15 7 1 o 664. 997. 200.
    15 7 2 o 17417. 16702. 249.
    15 7 3 < 297. 587. 265.
    15 7 4 o 4749. 5253. 369.
    15 8 0 < -110. 408. 265.
    15 8 1 o 13493. 13164. 225.
    15 8 2 < 74. 268. 232.
    15 8 3 o 6025. 5916. 280.
    15 8 4 < 370. 85. 349.
    15 9 0 o 9289. 9051. 317.
    15 9 1 o 9039. 8458. 229.
    15 9 2 o 6286. 6327. 244.
    15 9 3 o 3796. 4100. 281.
    15 9 4 o 1710. 2277. 358.
    15 10 0 o 5968. 6453. 353.
    15 10 1 o 4906. 4936. 238.
    15 10 2 o 3979. 4055. 245.
    15 10 3 o 3064. 2660. 282.
    15 10 4 < 873. 1152. 400.
    15 11 0 o 3480. 3698. 299.
    15 11 1 o 972. 1034. 203.
    15 11 2 o 1719. 2034. 230.
    15 11 3 < 755. 727. 288.
    15 11 4 < 914. 423. 603.
    15 12 0 o 1616. 2062. 272.
    15 12 1 o 2409. 2794. 223.
    15 12 2 o 1025. 1374. 242.
    15 12 3 < 671. 949. 318.
    15 12 4 < -48. 445. 965.
    15 13 0 < 57. 72. 255.
    15 13 1 < 194. 291. 222.
    15 13 2 < -172. 24. 284.
    15 13 3 < 124. 182. 345.
    15 14 0 o 1303. 1160. 294.
    15 14 1 o 807. 1333. 263.
    15 14 2 < 945. 863. 357.
    15 14 3 < 251. 489. 409.
    15 15 0 < 585. 579. 326.
    15 15 1 o 3122. 2679. 382.
    15 15 2 < 263. 692. 403.
    15 15 3 o 1849. 1343. 475.
    15 16 0 < 1968. 3078. 903.
    15 16 1 < 361. 83. 668.
    15 16 2 o 2188. 2418. 565.
    15 16 3 < 518. 37. 559.
    15 17 0 < 464. 1185. 892.
    15 17 1 < 46. 8. 915.
    15 17 2 < 1034. 985. 604.
    15 17 3 < 776. 0. 1475.
    15 18 0 < 994. 83. 935.
    15 18 1 < 648. 434. 958.
    15 18 2 < 765. 64. 736.
    15 19 0 o 3221. 3606. 1039.
    15 19 1 < 410. 878. 998.
    15 19 2 < 2126. 2810. 759.
    15 20 0 < -431. 482. 1054.
    15 20 1 < 1021. 2330. 1070.
    15 20 2 < 404. 285. 1271.
    15 21 0 < 3143. 3126. 1138.
    15 21 1 < -389. 62. 1057.
    15 22 0 < -1423. 36. 1177.
    15 22 1 < 284. 619. 1151.
    16 0 0 < 952. 896. 323.
    16 0 2 < 620. 267. 338.
    16 0 4 < 335. 1. 469.
    16 1 0 o 1129. 1286. 271.
    16 1 1 o 2070. 2197. 215.
    16 1 2 o 967. 876. 266.
    16 1 3 < 649. 758. 321.
    16 1 4 < 1010. 299. 401.
    16 2 0 < -31. 174. 236.
    16 2 1 o 6606. 6298. 221.
    16 2 2 < 541. 135. 239.
    16 2 3 o 3931. 3584. 331.
    16 2 4 < -421. 84. 377.
    16 3 0 o 1610. 2134. 255.
    16 3 1 < 149. 52. 198.
    16 3 2 o 2270. 1824. 259.
    16 3 3 < -221. 25. 298.
    16 3 4 < 1004. 954. 451.
    16 4 0 o 5718. 5990. 284.
    16 4 1 o 4557. 3735. 205.
    16 4 2 o 4069. 4260. 249.
    16 4 3 o 1449. 1381. 300.
    16 4 4 o 1578. 1731. 430.
    16 5 0 o 13613. 13667. 319.
    16 5 1 o 3161. 3134. 244.
    16 5 2 o 9503. 8694. 242.
    16 5 3 < 800. 866. 303.
    16 5 4 < 1706. 2647. 651.
    16 6 0 o 3506. 3597. 281.
    16 6 1 o 2378. 2443. 243.
    16 6 2 o 3148. 3154. 247.
    16 6 3 o 1031. 773. 320.
    16 6 4 < 1696. 1625. 772.
    16 7 0 o 1193. 862. 289.
    16 7 1 < 634. 299. 231.
    16 7 2 < 461. 578. 238.
    16 7 3 < -119. 90. 330.
    16 7 4 < 205. 222. 1117.
    16 8 0 < -100. 55. 308.
    16 8 1 < 603. 415. 259.
    16 8 2 < -8. 50. 233.
    16 8 3 < -70. 92. 334.
    16 8 4 < -40. 35. 1248.
    16 9 0 o 4883. 5348. 329.
    16 9 1 o 833. 780. 237.
    16 9 2 o 2814. 3282. 250.
    16 9 3 < 179. 225. 308.
    16 10 0 o 3294. 3791. 329.
    16 10 1 o 3083. 3331. 238.
    16 10 2 o 2319. 2414. 253.
    16 10 3 < 618. 1168. 314.
    16 11 0 o 11486. 12555. 394.
    16 11 1 o 2439. 2228. 243.
    16 11 2 o 7188. 7510. 282.
    16 11 3 o 1661. 1558. 331.
    16 12 0 < 525. 165. 332.
    16 12 1 < 209. 260. 263.
    16 12 2 < 229. 233. 277.
    16 12 3 < 428. 226. 345.
    16 13 0 < 37. 372. 327.
    16 13 1 < 356. 320. 263.
    16 13 2 < 48. 188. 315.
    16 13 3 < 68. 144. 401.
    16 14 0 o 8362. 10022. 452.
    16 14 1 o 5342. 5859. 396.
    16 14 2 o 7297. 6590. 460.
    16 14 3 o 2416. 2754. 464.
    16 15 0 o 3086. 3449. 487.
    16 15 1 < 361. 38. 450.
    16 15 2 o 3189. 2657. 496.
    16 15 3 < 371. 4. 587.
    16 16 0 < 1760. 1189. 1020.
    16 16 1 o 3913. 4017. 497.
    16 16 2 < 577. 787. 622.
    16 16 3 < 645. 1374. 1132.
    16 17 0 < 35. 50. 1027.
    16 17 1 < -630. 218. 680.
    16 17 2 < -218. 66. 634.
    16 18 0 < 676. 38. 1014.
    16 18 1 < 155. 131. 1004.
    16 18 2 < -648. 10. 743.
    16 19 0 < 2378. 1846. 1113.
    16 19 1 < 2649. 4327. 1073.
    16 19 2 < 559. 1331. 1248.
    16 20 0 < 848. 953. 1163.
    16 20 1 o 4809. 6327. 1149.
    16 21 0 < -604. 35. 1226.
    16 21 1 < 979. 504. 1138.
    17 0 1 o 17992. 18059. 439.
    17 0 3 o 8575. 7998. 546.
    17 1 0 o 5429. 5491. 392.
    17 1 1 o 3975. 4097. 261.
    17 1 2 o 3769. 3700. 274.
    17 1 3 o 2277. 1755. 377.
    17 2 0 o 3038. 2699. 313.
    17 2 1 < 774. 877. 261.
    17 2 2 o 2250. 1845. 258.
    17 2 3 < 361. 238. 382.
    17 3 0 o 2353. 2532. 288.
    17 3 1 o 4392. 4361. 241.
    17 3 2 o 963. 1336. 262.
    17 3 3 o 2441. 2296. 356.
    17 4 0 < 165. 53. 285.
    17 4 1 o 14503. 15279. 326.
    17 4 2 < 248. 85. 251.
    17 4 3 o 7111. 6566. 370.
    17 5 0 o 6093. 6303. 318.
    17 5 1 o 7548. 6927. 253.
    17 5 2 o 4156. 4015. 262.
    17 5 3 o 2892. 2659. 359.
    17 6 0 o 2734. 2896. 342.
    17 6 1 < 511. 666. 240.
    17 6 2 o 1909. 2231. 259.
    17 6 3 < 349. 241. 356.
    17 7 0 < 94. 196. 365.
    17 7 1 < 239. 179. 239.
    17 7 2 < 26. 128. 247.
    17 7 3 < 400. 230. 354.
    17 8 0 < 755. 1145. 328.
    17 8 1 < 326. 558. 246.
    17 8 2 o 1051. 851. 253.
    17 8 3 < 492. 161. 355.
    17 9 0 o 5804. 6587. 405.
    17 9 1 < 112. 332. 237.
    17 9 2 o 3349. 3986. 276.
    17 9 3 < 429. 375. 348.
    17 10 0 o 2633. 2792. 376.
    17 10 1 < -274. 67. 241.
    17 10 2 o 1687. 1461. 270.
    17 10 3 < -53. 10. 357.
    17 11 0 < 269. 66. 350.
    17 11 1 < 176. 435. 268.
    17 11 2 < 22. 16. 269.
    17 11 3 < 125. 73. 349.
    17 12 0 < -139. 115. 345.
    17 12 1 o 5022. 5754. 300.
    17 12 2 < 247. 186. 344.
    17 12 3 o 1718. 2376. 408.
    17 13 0 < -112. 58. 353.
    17 13 1 < 157. 237. 308.
    17 13 2 < -435. 53. 364.
    17 13 3 < 325. 153. 581.
    17 14 0 < 669. 911. 405.
    17 14 1 < 228. 206. 409.
    17 14 2 < 476. 559. 454.
    17 15 0 < 539. 105. 571.
    17 15 1 < 205. 78. 552.
    17 15 2 < 80. 71. 507.
    17 16 1 < 135. 1539. 1014.
    17 16 2 < -10. 331. 764.
    17 17 1 < 1617. 3238. 999.
    18 0 0 < 5. 95. 503.
    18 0 2 < 12. 107. 484.
    18 1 0 < 446. 100. 390.
    18 1 1 o 3660. 3650. 277.
    18 1 2 < -147. 111. 273.
    18 1 3 o 1573. 1718. 377.
    18 2 0 o 19277. 20218. 471.
    18 2 1 < 341. 406. 281.
    18 2 2 o 12481. 12855. 320.
    18 2 3 < 65. 236. 391.
    18 3 0 < 755. 778. 329.
    18 3 1 o 2285. 2493. 271.
    18 3 2 < 248. 533. 280.
    18 3 3 < 930. 550. 348.
    18 4 0 < -266. 5. 386.
    18 4 1 < 671. 463. 261.
    18 4 2 < 1. 22. 281.
    18 4 3 < 349. 148. 360.
    18 5 0 < 1046. 1078. 387.
    18 5 1 o 1279. 1561. 261.
    18 5 2 o 1013. 928. 267.
    18 5 3 < 472. 587. 368.
    18 6 0 < 476. 24. 381.
    18 6 1 < -297. 57. 257.
    18 6 2 < 102. 12. 270.
    18 6 3 < -288. 26. 375.
    18 7 0 < 826. 1162. 385.
    18 7 1 o 12391. 13313. 339.
    18 7 2 < 620. 815. 280.
    18 7 3 o 6651. 6408. 424.
    18 8 0 < 1047. 1175. 397.
    18 8 1 o 1762. 1649. 264.
    18 8 2 o 1155. 1199. 274.
    18 8 3 < 1051. 696. 575.
    18 9 0 o 2405. 2770. 403.
    18 9 1 o 2897. 3558. 273.
    18 9 2 o 1485. 1832. 290.
    18 9 3 < 2274. 2235. 855.
    18 10 0 o 2717. 2812. 399.
    18 10 1 < 90. 332. 265.
    18 10 2 o 1673. 1831. 306.
    18 11 0 < 870. 1033. 375.
    18 11 1 o 1458. 1820. 288.
    18 11 2 < 439. 883. 313.
    18 12 0 o 1992. 2209. 379.
    18 12 1 < 818. 857. 311.
    18 12 2 < 952. 1394. 393.
    18 13 0 < 646. 808. 374.
    18 13 1 < 150. 595. 364.
    18 13 2 < 682. 556. 487.
    18 14 0 o 1913. 1786. 438.
    18 14 1 < 443. 773. 446.
    18 14 2 < 1147. 1340. 557.
    18 15 0 < 549. 211. 875.
    18 15 1 < -34. 288. 584.
    18 15 2 < -327. 113. 1144.
    18 16 1 < -153. 284. 1017.
    19 0 1 < 597. 1256. 466.
    19 1 0 < 269. 547. 396.
    19 1 1 o 2712. 3088. 289.
    19 1 2 < -48. 277. 311.
    19 2 0 o 5603. 5979. 446.
    19 2 1 < 293. 315. 293.
    19 2 2 o 3874. 3788. 308.
    19 3 0 o 2146. 2419. 422.
    19 3 1 o 1295. 1297. 293.
    19 3 2 o 1288. 1170. 282.
    19 4 0 o 7479. 7930. 443.
    19 4 1 < 401. 666. 300.
    19 4 2 o 5916. 5730. 307.
    19 5 0 < 209. 593. 398.
    19 5 1 o 3060. 2926. 278.
    19 5 2 < 297. 474. 284.
    19 6 0 < 64. 150. 416.
    19 6 1 < 533. 41. 287.
    19 6 2 < -83. 120. 304.
    19 7 0 o 1288. 1091. 414.
    19 7 1 < 465. 105. 269.
    19 7 2 < 856. 905. 318.
    19 8 0 o 3875. 4314. 422.
    19 8 1 o 1833. 1950. 295.
    19 8 2 o 2458. 2792. 318.
    19 9 0 o 2528. 2424. 423.
    19 9 1 < 222. 224. 285.
    19 9 2 < 897. 1403. 341.
    19 10 0 < 645. 1667. 401.
    19 10 1 < 727. 873. 306.
    19 10 2 < 986. 1139. 345.
    19 11 0 < 374. 504. 398.
    19 11 1 o 1425. 1449. 323.
    19 11 2 < 394. 427. 462.
    19 12 0 o 2730. 3707. 474.
    19 12 1 < 573. 824. 328.
    19 12 2 o 3376. 3020. 1045.
    19 13 0 < 146. 577. 468.
    19 13 1 o 4037. 5177. 413.
    19 14 0 o 2713. 4100. 691.
    19 14 1 < 19. 309. 537.
    20 0 0 < -200. 972. 700.
    20 0 2 < -674. 529. 1007.
    20 1 0 < -314. 4. 488.
    20 1 1 o 1715. 1810. 302.
    20 2 0 < 615. 862. 494.
    20 2 1 < 113. 96. 297.
    20 3 0 < 1076. 1377. 498.
    20 3 1 o 1005. 1192. 294.
    20 3 2 < -35. 877. 1015.
    20 4 0 < -210. 81. 468.
    20 4 1 o 1014. 1297. 292.
    20 5 0 < 63. 853. 491.
    20 5 1 o 995. 1079. 292.
    20 6 0 < 48. 275. 500.
    20 6 1 o 2198. 2754. 307.
    20 7 0 < 1065. 1022. 498.
    20 7 1 o 1976. 1889. 305.
    20 8 0 < 678. 617. 503.
    20 8 1 < 721. 823. 298.
    20 9 0 < 701. 1090. 498.
    20 9 1 o 4959. 6008. 337.
    20 10 0 < 496. 1175. 495.
    20 10 1 < 548. 507. 408.
    20 11 0 o 3000. 4105. 522.
    20 11 1 < 469. 223. 557.
    20 12 0 < 136. 20. 556.
    21 1 0 < -20. 24. 549.
    21 2 0 o 3146. 2785. 665.
    21 3 0 < 1002. 289. 887.
_refine_special_details     ?
_reflns_number_total     2534
_reflns_number_gt     1472
_reflns_threshold_expression     'I>3\s(I)'
_refine_ls_structure_factor_coef     Fsqd
_refine_ls_R_factor_all     0.0884
_refine_ls_R_factor_gt     0.0420
_refine_ls_wR_factor_gt     0.1001
_refine_ls_wR_factor_ref     0.1096
_refine_ls_goodness_of_fit_ref     1.40
_refine_ls_goodness_of_fit_gt     1.70
_refine_ls_restrained_S_all     ?
_refine_ls_restrained_S_gt     ?
_refine_ls_number_reflns     2534
_refine_ls_number_parameters     86
_refine_ls_number_restraints     0
_refine_ls_number_constraints     24
_refine_ls_hydrogen_treatment     ?
_refine_ls_weighting_scheme     sigma
_refine_ls_weighting_details     'w=1/(\s^2^(I)+0.0016I^2^)'
_refine_ls_shift/su_max     0.0283
_refine_ls_shift/su_mean     0.0055
_refine_diff_density_max     2.96
_refine_diff_density_min     -2.68
_refine_ls_extinction_method     'none'
_refine_ls_extinction_coef     ?
_refine_ls_extinction_expression     ?
_refine_ls_abs_structure_details     ?
_refine_ls_abs_structure_Flack     ?
_refine_ls_abs_structure_Rogers     ?
loop_
    _atom_type_symbol
    _atom_type_scat_dispersion_real
    _atom_type_scat_dispersion_imag
    _atom_type_scat_source
    Cu 0.3201 1.2651 'International Tables Vol C tables 4.2.6.8 and 6.1.1.1'
    Pb -3.3944 10.1111 'International Tables Vol C tables 4.2.6.8 and 6.1.1.1'
    Sb -0.5866 1.5461 'International Tables Vol C tables 4.2.6.8 and 6.1.1.1'
    Se -0.0929 2.2259 'International Tables Vol C tables 4.2.6.8 and 6.1.1.1'
_computing_data_collection
;
X-Area Pilatus3_SV 1.31.175.0 (Stoe & Cie, 2021)
;
_computing_cell_refinement
;
X-Area Recipe 1.37.0.0 (Stoe & Cie, 2021)
;
_computing_data_reduction
;
X-Area Integrate 2.5.1.0 (Stoe & Cie, 2021)
X-Area LANA 2.6.2.0 (Stoe & Cie, 2021)
;
_computing_structure_solution
;
SHELXT (Sheldrick, 2015)
;
_computing_structure_refinement
;
<i>JANA2006</i> (Pet\<r\'i\<cek <i>et al.</i>,  2014)
;
_computing_molecular_graphics
;
DIAMOND (Putz & Brandenburg, 2021)
;
_computing_publication_material
;
publCIF (Westrip, 2010)
;
loop_
    _atom_site_type_symbol
    _atom_site_label
    _atom_site_fract_x
    _atom_site_fract_y
    _atom_site_fract_z
    _atom_site_U_iso_or_equiv
    _atom_site_adp_type
    _atom_site_calc_flag
    _atom_site_refinement_flags
    _atom_site_occupancy
    _atom_site_site_symmetry_multiplicity
    _atom_site_disorder_assembly
    _atom_site_disorder_group
    Pb Pb1 0.22598(7) 0.14687(9) 1.5 0.0286(2) Uani d . 0.897(4) 4 . .
    Sb Sb1 0.2448(17) 0.1462(17) 1.5 0.0286(2) Uani d . 0.103(4) 4 . .
    Sb Sb2 0.40745(12) 0.33892(6) 0.5 0.0247(3) Uani d . 0.923(3) 4 . .
    Pb Pb2 0.3710(7) 0.3449(5) 0.5 0.0247(3) Uani d . 0.077(3) 4 . .
    Sb Sb3 0.49573(14) 0.17280(7) 1 0.0411(4) Uani d . 0.974(5) 4 . .
    Pb Pb3 0.527(3) 0.1673(19) 1 0.0411(4) Uani d . 0.026(5) 4 . .
    Sb Sb4 0.14104(17) 0.47308(17) -0.5 0.0307(11) Uani d . 0.83(3) 4 . .
    Sb Sb4a 0.1341(12) 0.4816(13) -0.402(6) 0.0307(11) Uani d . 0.084(15) 8 . .
    Se Se1 0.33027(8) 0.23328(6) 1 0.0199(3) Uani d . 1 4 . .
    Se Se2 0.41682(9) 0.08474(6) 1.5 0.0228(4) Uani d . 1 4 . .
    Se Se3 0.55995(8) 0.26260(6) 0.5 0.0209(3) Uani d . 1 4 . .
    Se Se4 0.49064(9) 0.40595(6) 0 0.0214(4) Uani d . 1 4 . .
    Se Se5 0.30698(8) 0.53372(6) -0.5 0.0208(3) Uani d . 1 4 . .
    Se Se6 0.19799(9) 0.39357(7) -1 0.0297(4) Uani d . 1 4 . .
    Cu Cu1a 0.3449(8) 0.4703(6) 0 0.050(3) Uani d . 0.405(17) 4 . .
    Cu Cu1 0.3896(5) 0.4990(3) 0 0.0341(14) Uani d . 0.595(17) 4 . .
loop_
    _atom_site_aniso_label
    _atom_site_aniso_U_11
    _atom_site_aniso_U_22
    _atom_site_aniso_U_33
    _atom_site_aniso_U_12
    _atom_site_aniso_U_13
    _atom_site_aniso_U_23
    _atom_site_aniso_type_symbol
    Pb1 0.0292(5) 0.0306(3) 0.0260(3) -0.0027(5) 0 0 Pb
    Sb1 0.0292(5) 0.0306(3) 0.0260(3) -0.0027(5) 0 0 Sb
    Sb2 0.0228(6) 0.0241(5) 0.0272(5) 0.0007(5) 0 0 Sb
    Pb2 0.0228(6) 0.0241(5) 0.0272(5) 0.0007(5) 0 0 Pb
    Sb3 0.0267(6) 0.0335(7) 0.0632(8) 0.0089(6) 0 0 Sb
    Pb3 0.0267(6) 0.0335(7) 0.0632(8) 0.0089(6) 0 0 Pb
    Sb4 0.0212(5) 0.0344(9) 0.037(3) -0.0042(5) 0 0 Sb
    Sb4a 0.0212(5) 0.0344(9) 0.037(3) -0.0042(5) 0 0 Sb
    Se1 0.0185(5) 0.0209(6) 0.0205(6) -0.0003(5) 0 0 Se
    Se2 0.0183(5) 0.0262(7) 0.0241(6) -0.0016(5) 0 0 Se
    Se3 0.0196(5) 0.0208(7) 0.0223(6) 0.0003(5) 0 0 Se
    Se4 0.0182(5) 0.0220(7) 0.0239(6) -0.0016(4) 0 0 Se
    Se5 0.0197(5) 0.0225(7) 0.0200(6) -0.0012(5) 0 0 Se
    Se6 0.0221(6) 0.0257(7) 0.0415(8) 0.0009(5) 0 0 Se
    Cu1a 0.044(5) 0.057(6) 0.048(3) 0.025(5) 0 0 Cu
    Cu1 0.034(3) 0.036(3) 0.0331(17) 0.009(2) 0 0 Cu
loop_
    _geom_bond_atom_site_label_1
    _geom_bond_atom_site_label_2
    _geom_bond_site_symmetry_1
    _geom_bond_site_symmetry_2
    _geom_bond_distance
    _geom_bond_publ_flag
    Pb1 Sb1 . . 0.26(2) n
    Pb1 Se1 . . 3.0553(15) y
    Pb1 Se1 . 1_556 3.0553(15) y
    Pb1 Se2 . . 2.9124(17) y
    Pb1 Se3 . 4_456 3.5754(15) y
    Pb1 Se3 . 4_457 3.5754(15) y
    Pb1 Se4 . 4_456 3.4061(16) y
    Pb1 Se5 . 3_545 3.1205(17) y
    Pb1 Se5 . 3_546 3.1205(17) y
    Pb1 Cu1a . 3_546 3.751(13) n
    Pb1 Cu1 . 3_546 3.423(6) n
    Sb1 Se1 . . 2.95(2) y
    Sb1 Se1 . 1_556 2.95(2) y
    Sb1 Se2 . . 2.68(3) y
    Sb1 Se3 . 4_456 3.75(2) y
    Sb1 Se3 . 4_457 3.75(2) y
    Sb1 Se4 . 4_456 3.65(2) y
    Sb1 Se5 . 3_545 3.16(3) y
    Sb1 Se5 . 3_546 3.16(3) y
    Sb1 Cu1 . 3_546 3.54(3) y
    Sb2 Pb2 . . 0.515(10) n
    Sb2 Se1 . 1_554 3.1563(14) y
    Sb2 Se1 . . 3.1563(14) y
    Sb2 Se3 . . 2.6135(19) y
    Sb2 Se4 . . 2.7090(12) y
    Sb2 Se4 . 1_556 2.7090(12) y
    Sb2 Se6 . 1_556 3.6962(17) y
    Sb2 Se6 . 1_557 3.6962(17) y
    Sb2 Cu1a . . 3.485(10) n
    Sb2 Cu1a . 1_556 3.485(10) n
    Pb2 Se1 . 1_554 3.114(7) y
    Pb2 Se1 . . 3.114(7) y
    Pb2 Se3 . . 3.094(10) y
    Pb2 Se4 . . 2.900(7) y
    Pb2 Se4 . 1_556 2.900(7) y
    Pb2 Se6 . 1_556 3.283(8) y
    Pb2 Se6 . 1_557 3.283(8) y
    Pb2 Cu1a . . 3.300(12) n
    Pb2 Cu1a . 1_556 3.300(12) n
    Pb2 Cu1 . . 3.770(9) n
    Pb2 Cu1 . 1_556 3.770(9) n
    Sb3 Pb3 . . 0.44(4) n
    Sb3 Sb4 . 4_555 3.596(4) n
    Sb3 Sb4a . 4_555 3.71(2) n
    Sb3 Sb4a . 7_556 3.71(2) n
    Sb3 Se1 . . 2.587(2) y
    Sb3 Se2 . 1_554 2.9293(15) y
    Sb3 Se2 . . 2.9293(15) y
    Sb3 Se3 . . 2.8835(14) y
    Sb3 Se3 . 1_556 2.8835(14) y
    Sb3 Se6 . 4_554 3.7015(19) y
    Sb3 Se6 . 4_555 3.7015(19) y
    Pb3 Sb4 . 4_555 3.28(4) n
    Pb3 Sb4a . 4_555 3.41(5) n
    Pb3 Sb4a . 7_556 3.41(5) n
    Pb3 Se1 . . 3.02(4) y
    Pb3 Se2 . 1_554 3.05(3) y
    Pb3 Se2 . . 3.05(3) y
    Pb3 Se3 . . 2.86(3) y
    Pb3 Se3 . 1_556 2.86(3) y
    Pb3 Se6 . 4_554 3.35(3) y
    Pb3 Se6 . 4_555 3.35(3) y
    Sb4 Sb4a . 1_554 3.68(3) n
    Sb4 Sb4a . . 0.44(3) n
    Sb4 Sb4a . 6_554 0.44(3) n
    Sb4 Sb4a . 6_555 3.68(3) n
    Sb4 Se2 . 3_555 3.166(3) y
    Sb4 Se2 . 3_556 3.166(3) y
    Sb4 Se5 . . 2.595(3) y
    Sb4 Se6 . . 2.723(2) y
    Sb4 Se6 . 1_556 2.723(2) y
    Sb4 Cu1a . 1_554 3.461(9) n
    Sb4 Cu1a . . 3.461(9) n
    Sb4a Sb4a . 2_565 3.76(2) n
    Sb4a Sb4a . 6_554 0.79(4) n
    Sb4a Sb4a . 6_555 3.28(4) n
    Sb4a Se2 . 3_555 3.30(3) y
    Sb4a Se2 . 3_556 2.77(3) y
    Sb4a Se2 . 4_456 3.66(2) y
    Sb4a Se5 . . 2.633(19) y
    Sb4a Se6 . . 3.15(3) y
    Sb4a Se6 . 1_556 2.59(3) y
    Sb4a Cu1a . 1_554 3.79(2) n
    Sb4a Cu1a . . 3.33(2) n
    Se1 Se3 . . 3.7999(14) n
    Se1 Se3 . 1_556 3.7999(14) n
    Se1 Se3 . 4_456 3.7101(16) n
    Se1 Se6 . 1_557 3.7560(19) n
    Se3 Se4 . . 3.7009(15) n
    Se3 Se4 . 1_556 3.7009(15) n
    Se3 Se6 . 4_554 3.7219(19) n
    Se4 Se5 . 2_665 3.6590(14) n
    Se4 Se5 . 2_666 3.6590(14) n
    Se4 Cu1a . . 2.395(12) n
    Se4 Cu1a . 2_665 3.397(12) n
    Se4 Cu1 . . 2.360(6) n
    Se4 Cu1 . 2_665 2.550(6) n
    Se5 Cu1a . 1_554 2.472(7) n
    Se5 Cu1a . . 2.472(7) n
    Se5 Cu1 . 1_554 2.436(4) n
    Se5 Cu1 . . 2.436(4) n
    Se6 Cu1a . 1_554 2.558(12) n
    Se6 Cu1 . 1_554 3.405(6) n
    Cu1a Cu1 . . 0.851(13) n
    Cu1a Cu1 . 2_665 3.696(13) n
    Cu1 Cu1 . 2_665 3.030(9) n
loop_
    _geom_angle_atom_site_label_1
    _geom_angle_atom_site_label_2
    _geom_angle_atom_site_label_3
    _geom_angle_site_symmetry_1
    _geom_angle_site_symmetry_2
    _geom_angle_site_symmetry_3
    _geom_angle
    _geom_angle_publ_flag
    Se1 Pb1 Se1 . . 1_556 83.57(5) ?
    Se1 Pb1 Se2 . . . 80.37(4) ?
    Se1 Pb1 Se3 . . 4_456 67.52(4) ?
    Se1 Pb1 Se3 . . 4_457 112.11(6) ?
    Se1 Pb1 Se4 . . 4_456 128.95(3) ?
    Se1 Pb1 Se5 . . 3_545 93.71(3) ?
    Se1 Pb1 Se5 . . 3_546 159.10(5) ?
    Se1 Pb1 Se2 1_556 . . 80.37(4) ?
    Se1 Pb1 Se3 1_556 . 4_456 112.11(6) ?
    Se1 Pb1 Se3 1_556 . 4_457 67.52(4) ?
    Se1 Pb1 Se4 1_556 . 4_456 128.95(3) ?
    Se1 Pb1 Se5 1_556 . 3_545 159.10(5) ?
    Se1 Pb1 Se5 1_556 . 3_546 93.71(3) ?
    Se2 Pb1 Se3 . . 4_456 143.15(2) ?
    Se2 Pb1 Se3 . . 4_457 143.15(2) ?
    Se2 Pb1 Se4 . . 4_456 135.50(7) ?
    Se2 Pb1 Se5 . . 3_545 78.74(5) ?
    Se2 Pb1 Se5 . . 3_546 78.74(5) ?
    Se3 Pb1 Se3 4_456 . 4_457 69.42(3) ?
    Se3 Pb1 Se4 4_456 . 4_456 63.97(3) ?
    Se3 Pb1 Se5 4_456 . 3_545 85.56(3) ?
    Se3 Pb1 Se5 4_456 . 3_546 131.72(4) ?
    Se3 Pb1 Se4 4_457 . 4_456 63.97(3) ?
    Se3 Pb1 Se5 4_457 . 3_545 131.72(4) ?
    Se3 Pb1 Se5 4_457 . 3_546 85.56(3) ?
    Se4 Pb1 Se5 4_456 . 3_545 68.04(4) ?
    Se4 Pb1 Se5 4_456 . 3_546 68.04(4) ?
    Se5 Pb1 Se5 3_545 . 3_546 81.45(5) ?
    Se1 Sb1 Se1 . . 1_556 87.2(8) ?
    Se1 Sb1 Se2 . . . 86.2(6) ?
    Se1 Sb1 Se3 . . 4_456 66.0(4) ?
    Se1 Sb1 Se3 . . 4_457 110.0(9) ?
    Se1 Sb1 Se4 . . 4_456 123.9(6) ?
    Se1 Sb1 Se5 . . 3_545 94.99(14) ?
    Se1 Sb1 Se5 . . 3_546 167.5(10) ?
    Se1 Sb1 Se2 1_556 . . 86.2(6) ?
    Se1 Sb1 Se3 1_556 . 4_456 110.0(9) ?
    Se1 Sb1 Se3 1_556 . 4_457 66.0(4) ?
    Se1 Sb1 Se4 1_556 . 4_456 123.9(6) ?
    Se1 Sb1 Se5 1_556 . 3_545 167.5(10) ?
    Se1 Sb1 Se5 1_556 . 3_546 94.99(14) ?
    Se2 Sb1 Se3 . . 4_456 146.2(3) ?
    Se2 Sb1 Se3 . . 4_457 146.2(3) ?
    Se2 Sb1 Se4 . . 4_456 134.8(12) ?
    Se2 Sb1 Se5 . . 3_545 81.6(7) ?
    Se2 Sb1 Se5 . . 3_546 81.6(7) ?
    Se3 Sb1 Se3 4_456 . 4_457 65.7(5) ?
    Se3 Sb1 Se4 4_456 . 4_456 60.0(3) ?
    Se3 Sb1 Se5 4_456 . 3_545 82.1(3) ?
    Se3 Sb1 Se5 4_456 . 3_546 124.2(7) ?
    Se3 Sb1 Se4 4_457 . 4_456 60.0(3) ?
    Se3 Sb1 Se5 4_457 . 3_545 124.2(7) ?
    Se3 Sb1 Se5 4_457 . 3_546 82.1(3) ?
    Se4 Sb1 Se5 4_456 . 3_545 64.6(5) ?
    Se4 Sb1 Se5 4_456 . 3_546 64.6(5) ?
    Se5 Sb1 Se5 3_545 . 3_546 80.3(8) ?
    Se1 Sb2 Se1 1_554 . . 80.33(4) ?
    Se1 Sb2 Se3 1_554 . . 81.80(4) ?
    Se1 Sb2 Se4 1_554 . . 90.30(3) ?
    Se1 Sb2 Se4 1_554 . 1_556 167.07(5) ?
    Se1 Sb2 Se6 1_554 . 1_556 65.93(4) ?
    Se1 Sb2 Se6 1_554 . 1_557 107.62(5) ?
    Se1 Sb2 Se3 . . . 81.80(4) ?
    Se1 Sb2 Se4 . . . 167.07(5) ?
    Se1 Sb2 Se4 . . 1_556 90.30(3) ?
    Se1 Sb2 Se6 . . 1_556 107.62(5) ?
    Se1 Sb2 Se6 . . 1_557 65.93(4) ?
    Se3 Sb2 Se4 . . . 88.09(5) ?
    Se3 Sb2 Se4 . . 1_556 88.09(5) ?
    Se3 Sb2 Se6 . . 1_556 143.55(3) ?
    Se3 Sb2 Se6 . . 1_557 143.55(3) ?
    Se4 Sb2 Se4 . . 1_556 97.44(5) ?
    Se4 Sb2 Se6 . . 1_556 76.10(3) ?
    Se4 Sb2 Se6 . . 1_557 125.99(5) ?
    Se4 Sb2 Se6 1_556 . 1_556 125.99(5) ?
    Se4 Sb2 Se6 1_556 . 1_557 76.10(3) ?
    Se6 Sb2 Se6 1_556 . 1_557 66.84(3) ?
    Se1 Pb2 Se1 1_554 . . 81.7(2) ?
    Se1 Pb2 Se3 1_554 . . 75.5(2) ?
    Se1 Pb2 Se4 1_554 . . 87.72(9) ?
    Se1 Pb2 Se4 1_554 . 1_556 151.4(4) ?
    Se1 Pb2 Se6 1_554 . 1_556 71.86(13) ?
    Se1 Pb2 Se6 1_554 . 1_557 120.0(3) ?
    Se1 Pb2 Se3 . . . 75.5(2) ?
    Se1 Pb2 Se4 . . . 151.4(4) ?
    Se1 Pb2 Se4 . . 1_556 87.72(9) ?
    Se1 Pb2 Se6 . . 1_556 120.0(3) ?
    Se1 Pb2 Se6 . . 1_557 71.86(13) ?
    Se3 Pb2 Se4 . . . 76.2(2) ?
    Se3 Pb2 Se4 . . 1_556 76.2(2) ?
    Se3 Pb2 Se6 . . 1_556 140.54(13) ?
    Se3 Pb2 Se6 . . 1_557 140.54(13) ?
    Se4 Pb2 Se4 . . 1_556 89.2(3) ?
    Se4 Pb2 Se6 . . 1_556 80.94(12) ?
    Se4 Pb2 Se6 . . 1_557 135.5(3) ?
    Se4 Pb2 Se6 1_556 . 1_556 135.5(3) ?
    Se4 Pb2 Se6 1_556 . 1_557 80.94(12) ?
    Se6 Pb2 Se6 1_556 . 1_557 76.7(2) ?
    Se1 Sb3 Se2 . . 1_554 88.36(6) ?
    Se1 Sb3 Se2 . . . 88.36(6) ?
    Se1 Sb3 Se3 . . . 87.81(5) ?
    Se1 Sb3 Se3 . . 1_556 87.81(5) ?
    Se1 Sb3 Se6 . . 4_554 146.549(19) ?
    Se1 Sb3 Se6 . . 4_555 146.549(19) ?
    Se2 Sb3 Se2 1_554 . . 88.05(5) ?
    Se2 Sb3 Se3 1_554 . . 90.93(3) ?
    Se2 Sb3 Se3 1_554 . 1_556 176.06(8) ?
    Se2 Sb3 Se6 1_554 . 4_554 70.61(4) ?
    Se2 Sb3 Se6 1_554 . 4_555 115.63(6) ?
    Se2 Sb3 Se3 . . . 176.06(8) ?
    Se2 Sb3 Se3 . . 1_556 90.93(3) ?
    Se2 Sb3 Se6 . . 4_554 115.63(6) ?
    Se2 Sb3 Se6 . . 4_555 70.61(4) ?
    Se3 Sb3 Se3 . . 1_556 89.82(5) ?
    Se3 Sb3 Se6 . . 4_554 67.52(4) ?
    Se3 Sb3 Se6 . . 4_555 113.22(6) ?
    Se3 Sb3 Se6 1_556 . 4_554 113.22(6) ?
    Se3 Sb3 Se6 1_556 . 4_555 67.52(4) ?
    Se6 Sb3 Se6 4_554 . 4_555 66.73(4) ?
    Se1 Pb3 Se2 . . 1_554 78.8(8) ?
    Se1 Pb3 Se2 . . . 78.8(8) ?
    Se1 Pb3 Se3 . . . 80.5(8) ?
    Se1 Pb3 Se3 . . 1_556 80.5(8) ?
    Se1 Pb3 Se6 . . 4_554 142.5(4) ?
    Se1 Pb3 Se6 . . 4_555 142.5(4) ?
    Se2 Pb3 Se2 1_554 . . 83.8(9) ?
    Se2 Pb3 Se3 1_554 . . 89.0(2) ?
    Se2 Pb3 Se3 1_554 . 1_556 159.1(13) ?
    Se2 Pb3 Se6 1_554 . 4_554 74.6(5) ?
    Se2 Pb3 Se6 1_554 . 4_555 123.1(12) ?
    Se2 Pb3 Se3 . . . 159.1(13) ?
    Se2 Pb3 Se3 . . 1_556 89.0(2) ?
    Se2 Pb3 Se6 . . 4_554 123.1(12) ?
    Se2 Pb3 Se6 . . 4_555 74.6(5) ?
    Se3 Pb3 Se3 . . 1_556 90.8(11) ?
    Se3 Pb3 Se6 . . 4_554 73.2(5) ?
    Se3 Pb3 Se6 . . 4_555 125.2(12) ?
    Se3 Pb3 Se6 1_556 . 4_554 125.2(12) ?
    Se3 Pb3 Se6 1_556 . 4_555 73.2(5) ?
    Se6 Pb3 Se6 4_554 . 4_555 74.9(7) ?
    Se2 Sb4 Se2 3_555 . 3_556 80.04(8) ?
    Se2 Sb4 Se5 3_555 . . 82.71(8) ?
    Se2 Sb4 Se6 3_555 . . 91.41(3) ?
    Se2 Sb4 Se6 3_555 . 1_556 170.44(11) ?
    Se2 Sb4 Se5 3_556 . . 82.71(8) ?
    Se2 Sb4 Se6 3_556 . . 170.44(11) ?
    Se2 Sb4 Se6 3_556 . 1_556 91.41(3) ?
    Se5 Sb4 Se6 . . . 92.03(7) ?
    Se5 Sb4 Se6 . . 1_556 92.03(7) ?
    Se6 Sb4 Se6 . . 1_556 96.76(11) ?
    Se2 Sb4a Se2 3_555 . 3_556 83.9(7) ?
    Se2 Sb4a Se2 3_555 . 4_456 113.3(5) ?
    Se2 Sb4a Se5 3_555 . . 79.6(6) ?
    Se2 Sb4a Se6 3_555 . . 81.8(6) ?
    Se2 Sb4a Se6 3_555 . 1_556 170.0(9) ?
    Se2 Sb4a Se2 3_556 . 4_456 79.3(5) ?
    Se2 Sb4a Se5 3_556 . . 90.4(8) ?
    Se2 Sb4a Se6 3_556 . . 164.8(10) ?
    Se2 Sb4a Se6 3_556 . 1_556 104.1(9) ?
    Se2 Sb4a Se5 4_456 . . 162.1(9) ?
    Se2 Sb4a Se6 4_456 . . 111.0(7) ?
    Se2 Sb4a Se6 4_456 . 1_556 74.6(6) ?
    Se5 Sb4a Se6 . . . 82.3(6) ?
    Se5 Sb4a Se6 . . 1_556 94.2(6) ?
    Se6 Sb4a Se6 . . 1_556 89.7(7) ?
    Se3 Se1 Se3 . . 1_556 64.79(2) ?
    Se3 Se1 Se3 . . 4_456 145.65(2) ?
    Se3 Se1 Se6 . . 1_557 105.20(4) ?
    Se3 Se1 Se3 1_556 . 4_456 145.65(2) ?
    Se3 Se1 Se6 1_556 . 1_557 105.20(4) ?
    Se3 Se1 Se6 4_456 . 1_557 59.80(3) ?
    Se1 Se3 Se1 1_554 . . 64.79(2) ?
    Se1 Se3 Se1 1_554 . 4_556 146.387(17) ?
    Se1 Se3 Se4 1_554 . . 67.54(3) ?
    Se1 Se3 Se4 1_554 . 1_556 101.97(4) ?
    Se1 Se3 Se6 1_554 . 4_554 106.61(4) ?
    Se1 Se3 Se1 . . 4_556 146.387(17) ?
    Se1 Se3 Se4 . . . 101.97(4) ?
    Se1 Se3 Se4 . . 1_556 67.54(3) ?
    Se1 Se3 Se6 . . 4_554 106.61(4) ?
    Se1 Se3 Se4 4_556 . . 103.82(4) ?
    Se1 Se3 Se4 4_556 . 1_556 103.82(4) ?
    Se1 Se3 Se6 4_556 . 4_554 60.71(3) ?
    Se4 Se3 Se4 . . 1_556 66.75(3) ?
    Se4 Se3 Se6 . . 4_554 144.56(2) ?
    Se4 Se3 Se6 1_556 . 4_554 144.56(2) ?
    Se3 Se4 Se3 1_554 . . 66.75(3) ?
    Se3 Se4 Se5 1_554 . 2_665 76.57(3) ?
    Se3 Se4 Se5 1_554 . 2_666 112.32(4) ?
    Se3 Se4 Se5 . . 2_665 112.32(4) ?
    Se3 Se4 Se5 . . 2_666 76.57(3) ?
    Se5 Se4 Se5 2_665 . 2_666 67.61(3) ?
    Se4 Se5 Se4 2_664 . 2_665 67.61(3) ?
    Se1 Se6 Se3 1_553 . 4_454 59.49(3) ?
    Se4 Cu1a Se4 . . 2_665 81.8(3) ?
    Se4 Cu1a Se5 . . . 117.8(3) ?
    Se4 Cu1a Se5 . . 1_556 117.8(3) ?
    Se4 Cu1a Se6 . . 1_556 108.6(5) ?
    Se4 Cu1a Se5 2_665 . . 75.3(3) ?
    Se4 Cu1a Se5 2_665 . 1_556 75.3(3) ?
    Se4 Cu1a Se6 2_665 . 1_556 169.6(5) ?
    Se5 Cu1a Se5 . . 1_556 110.9(5) ?
    Se5 Cu1a Se6 . . 1_556 99.1(3) ?
    Se5 Cu1a Se6 1_556 . 1_556 99.1(3) ?
    Se4 Cu1 Se4 . . 2_665 103.9(2) ?
    Se4 Cu1 Se5 . . . 120.65(13) ?
    Se4 Cu1 Se5 . . 1_556 120.65(13) ?
    Se4 Cu1 Se6 . . 1_556 86.53(17) ?
    Se4 Cu1 Se5 2_665 . . 94.39(16) ?
    Se4 Cu1 Se5 2_665 . 1_556 94.39(16) ?
    Se4 Cu1 Se6 2_665 . 1_556 169.6(2) ?
    Se5 Cu1 Se5 . . 1_556 113.3(2) ?
    Se5 Cu1 Se6 . . 1_556 79.99(16) ?
    Se5 Cu1 Se6 1_556 . 1_556 79.99(16) ?
loop_
    _geom_torsion_atom_site_label_1
    _geom_torsion_atom_site_label_2
    _geom_torsion_atom_site_label_3
    _geom_torsion_atom_site_label_4
    _geom_torsion_site_symmetry_1
    _geom_torsion_site_symmetry_2
    _geom_torsion_site_symmetry_3
    _geom_torsion_site_symmetry_4
    _geom_torsion
    _geom_torsion_publ_flag
    ? ? ? ? ? ? ? ? ? ?
