# Supplementary material for: The crystal structure of the selenide-based synthetic sulfosalt CuPbSb3Se6
Source: Acta Crystallogr E Crystallogr Commun. 2023 Jan 24;79(Pt 2):112–5. doi: 10.1107/S2056989023000361 (PMC9912470; doi:10.1107/S2056989023000361)
Supplement: Supplementary file 2 [file e-79-00112-Isup2.hkl]

#
# h,k,l, Fc-squared, Fo-squared, sigma(Fo-squared) and status flag
#
data_I
_shelx_title                             '   '
_shelx_reFln_list_code                   4
_shelx_F_calc_maximum                    1136.60
_exptl_crystal_F_000                     1872
_reflns_d_resolution_high                0.6311

loop_
 _symmetry_equiv_pos_as_xyz
 'x, y, z'
 '-x, -y, z'
 '-x+1/2, y+1/2, -z+1/2'
 'x+1/2, -y+1/2, -z+1/2'
 '-x, -y, -z'
 'x, y, -z'
 'x+1/2, -y+1/2, z+1/2'
 '-x+1/2, y+1/2, z+1/2'

_cell_length_a                           13.7217(5)
_cell_length_b                           20.5149(8)
_cell_length_c                           4.0716(2)
_cell_angle_alpha                        90
_cell_angle_beta                         90
_cell_angle_gamma                        90

_shelx_F_squared_multiplier              1.000

loop_
 _refln_index_h
 _refln_index_k
 _refln_index_l
 _refln_F_squared_calc
 _refln_F_squared_meas
 _refln_F_squared_sigma
 _refln_observed_status
   0   0   2 1413800. 1291860.   18660. o
   0   0   4  292753.  285554.    2836. o
   0   0   6   40842.   41238.     873. o
   0   1   1    5950.    6122.      70. o
   0   1   3    4503.    4480.     145. o
   0   1   5    1199.    1162.     506. <
   0   2   2      45.     169.      86. <
   0   2   4     314.     423.     356. <
   0   2   6     124.     432.     403. <
   0   3   1    4086.    4339.      71. o
   0   3   3    2977.    2595.     213. o
   0   3   5    1425.    1205.     493. <
   0   4   0   19708.   18490.     257. o
   0   4   2   11911.   11318.     222. o
   0   4   4    3253.    3210.     291. o
   0   4   6     389.     205.     413. <
   0   5   1  425135.  403725.    4366. o
   0   5   3  118489.  118356.     609. o
   0   5   5   19572.   20349.     643. o
   0   6   0   60068.   62940.    2451. o
   0   6   2   21673.   24851.     937. o
   0   6   4    1367.    1711.     271. o
   0   6   6      58.      89.     421. <
   0   7   3    2910.    2190.     297. o
   0   7   5    1136.    2310.     533. o
   0   8   0   46671.   45797.     376. o
   0   8   2   26860.   26338.     343. o
   0   8   4    7961.    7685.     329. o
   0   8   6    1498.    1863.     484. o
   0   9   1   49894.   53297.    2071. o
   0   9   3   11456.   12015.     280. o
   0   9   5     829.     896.     397. <
   0  10   0   59879.   64441.    2498. o
   0  10   2   39342.   46028.    1753. o
   0  10   4   13739.   12684.     413. o
   0  10   6    2962.    1928.     744. <
   0  11   1   36534.   35997.     299. o
   0  11   3   19689.   19979.     350. o
   0  11   5    5200.    5345.     433. o
   0  12   0  116426.  110008.    1333. o
   0  12   2   64123.   74723.    2797. o
   0  12   4   14767.   16364.     335. o
   0  13   1    3001.    2528.      92. o
   0  13   3    1602.    1788.     343. o
   0  13   5     489.     479.     410. <
   0  14   0   23503.   21133.     441. o
   0  14   2   11011.   12601.     423. o
   0  14   4    1328.    1407.     432. o
   0  15   1  115085.  128740.    4826. o
   0  15   3   44767.   48578.     125. o
   0  15   5    9654.    7833.     491. o
   0  16   0  146006.  141712.    1754. o
   0  16   2   92309.  101811.    3947. o
   0  16   4   27473.   28919.     568. o
   0  17   3   25357.   27935.     637. o
   0  17   5    5918.    6066.     757. o
   0  18   0    4654.    5029.     339. o
   0  18   2    3841.    4050.     408. o
   0  18   4    1967.    1545.     643. <
   0  19   1   31700.   35843.     882. o
   0  19   3   12025.   13167.     650. o
   0  20   0     618.     344.     332. <
   0  20   2     882.    2051.     466. o
   0  20   4     765.    1234.     663. <
   0  21   1   35421.   38488.     432. o
   0  21   3   13101.   12631.     727. o
   0  22   0     190.    -175.     597. <
   0  22   2     253.     496.     514. <
   0  22   4     197.    -376.     688. <
   0  23   1    1636.    1216.     454. <
   0  23   3    1071.    1598.     608. <
   0  24   0    3744.    2108.     714. <
   0  24   2    2441.    2528.     582. o
   0  24   4     803.    1238.     712. <
   0  25   1   11763.   11505.     567. o
   0  25   3    6927.    7576.     714. o
   0  26   0    3023.    1857.     815. <
   0  26   2    2848.    3572.     604. o
   0  27   1    7993.    8211.     966. o
   0  27   3    3073.    2019.     740. <
   0  28   0     107.    -284.     871. <
   0  28   2      92.    -180.     618. <
   0  29   1    1819.    2757.     931. <
   0  30   0    2607.    2578.    1177. <
   1   0   1   14080.   13058.     216. o
   1   0   3     372.     503.     150. o
   1   0   5     185.     205.     502. <
   1   1   1   10338.   10960.     429. o
   1   1   2     670.    1188.      78. o
   1   1   3    3839.    3743.     128. o
   1   1   4    1067.    1569.     292. o
   1   1   5     873.    1190.     356. o
   1   1   6     331.     449.     368. <
   1   2   0   17197.   16227.     225. o
   1   2   1   15767.   14128.     241. o
   1   2   2   12258.   12284.     130. o
   1   2   3    4053.    3830.     148. o
   1   2   4    5544.    5746.     232. o
   1   2   5     683.    1074.     363. <
   1   2   6    1441.    1464.     358. o
   1   3   0     501.     581.      45. o
   1   3   1   29673.   28936.     252. o
   1   3   2     808.     777.     101. o
   1   3   3   10751.   12750.     483. o
   1   3   4     946.     963.     219. o
   1   3   5    2711.    2851.     366. o
   1   3   6     393.     573.     360. <
   1   4   0   22145.   20095.     309. o
   1   4   1    4344.    3912.      92. o
   1   4   2    9087.    9733.     105. o
   1   4   4    1261.    1470.     222. o
   1   4   5      24.     524.     344. <
   1   4   6     108.     -52.     346. <
   1   5   0    1610.    1357.      46. o
   1   5   2     108.     121.     109. <
   1   5   3   72351.   73878.    2943. o
   1   5   4     115.     213.     211. <
   1   5   5   17105.   17508.     375. o
   1   5   6      52.     420.     327. <
   1   6   0     668.     675.      59. o
   1   6   1   35439.   32880.     447. o
   1   6   2     167.     956.     128. o
   1   6   3    5028.    5533.     218. o
   1   6   4      32.     401.     208. <
   1   6   5     150.     645.     311. <
   1   6   6      11.     192.     333. <
   1   7   0    9965.    8107.     199. o
   1   7   1   54849.   49846.     759. o
   1   7   2    7000.    7546.     113. o
   1   7   3   14998.   13968.     337. o
   1   7   4    2555.    2974.     244. o
   1   7   5    2130.    1925.     259. o
   1   7   6     479.     348.     345. <
   1   8   0    1197.    1039.     100. o
   1   8   1     190.     131.      75. <
   1   8   2    1435.    1734.     135. o
   1   8   3       2.     -26.     241. <
   1   8   4     950.     704.     215. o
   1   8   5      49.     233.     253. <
   1   8   6     221.     288.     382. <
   1   9   0    3063.    2416.     123. o
   1   9   1   12625.   13695.     530. o
   1   9   2     910.     978.     143. o
   1   9   3    2899.    4733.     146. o
   1   9   4       2.    1342.     207. o
   1   9   5     347.     500.     256. <
   1   9   6      30.     304.     372. <
   1  10   0    4173.    5195.     257. o
   1  10   1   16511.   18279.     694. o
   1  10   2    4649.    4351.     173. o
   1  10   3    6430.    7251.     180. o
   1  10   4    3172.    4260.     187. o
   1  10   5    1489.    1522.     282. o
   1  10   6     910.     312.     512. <
   1  11   0   11530.    9423.     247. o
   1  11   1   46452.   47778.    1881. o
   1  11   2    4941.    5780.     140. o
   1  11   3   20313.   21036.     170. o
   1  11   4     583.     885.     206. o
   1  11   5    4498.    4321.     341. o
   1  11   6      38.    -385.     773. <
   1  12   0  133693.  130912.     961. o
   1  12   2   74513.   82896.    3126. o
   1  12   3     511.     589.     155. o
   1  12   4   17749.   19645.     189. o
   1  12   5     384.     521.     283. <
   1  13   0   16345.   15370.     236. o
   1  13   1    8058.    7496.     119. o
   1  13   2    9514.   10027.     332. o
   1  13   3    4386.    5338.     193. o
   1  13   4    2342.    2527.     237. o
   1  13   5    1105.    1359.     329. o
   1  14   0    2928.    2981.     176. o
   1  14   1    3167.    3241.     112. o
   1  14   2    3040.    2967.     252. o
   1  14   3     427.    -117.     203. <
   1  14   4    1782.    1876.     252. o
   1  14   5       4.      12.     319. <
   1  15   0     273.     -87.     179. <
   1  15   1   72194.   83544.    3072. o
   1  15   2     750.     802.     215. o
   1  15   3   27730.   29893.     221. o
   1  15   4     998.    1460.     274. o
   1  15   5    5829.    4934.     409. o
   1  16   0    6778.    7102.     359. o
   1  16   1     113.       5.     218. <
   1  16   2    4732.    4729.     269. o
   1  16   3      68.      -3.     289. <
   1  16   4    1491.    3331.     296. o
   1  16   5      24.     185.     315. <
   1  17   0    2251.    1755.     289. o
   1  17   1    3767.    3946.     686. o
   1  17   2    1066.     874.     329. <
   1  17   3     970.    1211.     289. o
   1  17   4     138.     190.     368. <
   1  17   5     105.      -1.     427. <
   1  18   0     235.     389.     210. <
   1  18   1      34.    2569.     393. o
   1  18   2     123.     -70.     281. <
   1  18   3       2.     230.     346. <
   1  18   4      46.     213.     375. <
   1  18   5       5.    -293.     498. <
   1  19   0   12689.   13327.     279. o
   1  19   1    7613.    8756.     253. o
   1  19   2    7579.    8691.     309. o
   1  19   3    4009.    3795.     394. o
   1  19   4    2031.    2029.     460. o
   1  20   0   44946.   43637.     763. o
   1  20   1    1495.    1404.     292. o
   1  20   2   29344.   33067.    1310. o
   1  20   3     129.     258.     394. <
   1  20   4    9385.    9086.     520. o
   1  21   0   11185.   12102.     323. o
   1  21   1    4915.    5618.     298. o
   1  21   2    6218.    6650.     379. o
   1  21   3    2637.    2322.     431. o
   1  21   4    1316.    1342.     684. <
   1  22   0    3994.    4386.     338. o
   1  22   1    5289.    5735.     330. o
   1  22   2    3092.    3403.     380. o
   1  22   3    2568.    2952.     406. o
   1  22   4    1345.     690.     474. <
   1  23   0    3162.    2356.     347. o
   1  23   1      50.     340.     313. <
   1  23   2    2021.    2356.     406. o
   1  23   3      32.    -254.     423. <
   1  23   4     573.     473.     483. <
   1  24   0     280.     123.     485. <
   1  24   1    1829.    1396.     336. o
   1  24   2     240.     522.     401. <
   1  24   3    1056.     905.     456. <
   1  24   4     150.     -75.     488. <
   1  25   0    3641.    3880.     544. o
   1  25   1     152.     179.     339. <
   1  25   2    2093.    2228.     425. o
   1  25   3      49.     945.     472. <
   1  25   4     502.     843.    1257. <
   1  26   0     252.     -22.     822. <
   1  26   1    6416.    5758.     482. o
   1  26   2     257.      18.     424. <
   1  26   3    2327.    1582.     522. o
   1  27   0     337.     296.     600. <
   1  27   1       8.    -599.     595. <
   1  27   2     354.     665.     437. <
   1  27   3       1.      48.     544. <
   1  28   0    1234.     -53.     634. <
   1  28   1     974.     524.     632. <
   1  28   2     819.     349.     649. <
   1  28   3     485.     177.     563. <
   1  29   0      10.    -179.     946. <
   1  29   1    1369.    1024.     934. <
   1  29   2       4.     221.     661. <
   1  30   0    1493.     548.    1149. <
   1  30   1      93.     -68.     963. <
   1  30   2    1087.    1062.    1208. <
   1  31   0    2326.    1876.    1173. <
   1  31   1    4432.    4201.    1093. o
   2   0   2    2837.    3546.     149. o
   2   0   4    2011.    1852.     364. o
   2   0   6     600.     560.     484. <
   2   1   0    8959.    8171.     134. o
   2   1   1    5762.    5665.      80. o
   2   1   2    4466.    4550.     108. o
   2   1   3     706.     773.     136. o
   2   1   4    1320.    1467.     303. o
   2   1   5       8.    -130.     264. <
   2   1   6     262.     322.     354. <
   2   2   0   23839.   21812.     319. o
   2   2   1   10732.   11403.     446. o
   2   2   2    7792.    7449.     141. o
   2   2   3    3577.    3915.     135. o
   2   2   4     721.    1443.     221. o
   2   2   5     634.     653.     301. <
   2   2   6      30.     285.     357. <
   2   3   0    6290.    6322.      43. o
   2   3   1  296799.  292738.    1629. o
   2   3   2    2301.    2247.      95. o
   2   3   3   80864.   87893.    3349. o
   2   3   4     296.     110.     235. <
   2   3   5   12757.   12769.     335. o
   2   3   6      31.    -188.     349. <
   2   4   0    1056.    1233.      43. o
   2   4   1  159408.  159726.    6387. o
   2   4   2    1100.    1520.     116. o
   2   4   3   48064.   47783.     495. o
   2   4   4     495.     645.     218. <
   2   4   5    8895.    9047.     335. o
   2   4   6      96.    -170.     356. <
   2   5   0   27971.   27137.     241. o
   2   5   1   10406.    9446.     180. o
   2   5   2   12079.   11933.     172. o
   2   5   3    2526.    2813.     205. o
   2   5   4    2187.    2259.     212. o
   2   5   5     334.     858.     266. o
   2   5   6     316.     153.     402. <
   2   6   0   14328.   15642.     602. o
   2   6   1   89274.   88384.     452. o
   2   6   2   12631.   12100.     194. o
   2   6   3   23995.   22926.     447. o
   2   6   4    7315.    7190.     272. o
   2   6   5    3530.    3827.     263. o
   2   6   6    1957.    2449.     359. o
   2   7   0    5301.    6257.     233. o
   2   7   1  118440.  121541.    4783. o
   2   7   2    2520.    2382.     114. o
   2   7   3   42598.   39836.     616. o
   2   7   4     710.     972.     184. o
   2   7   5    8788.    8390.     313. o
   2   7   6     188.     353.     401. <
   2   8   0   61560.   60649.     373. o
   2   8   1      35.     435.      51. o
   2   8   2   29470.   29452.     202. o
   2   8   3     449.     710.     182. o
   2   8   4    5201.    5337.     183. o
   2   8   5     365.     575.     253. <
   2   8   6     560.     570.     409. <
   2   9   0   57550.   54650.     610. o
   2   9   1   46287.   46349.      89. o
   2   9   2   30414.   29244.     348. o
   2   9   3   13312.   11583.     314. o
   2   9   4    7341.    7960.     186. o
   2   9   5    2110.    2506.     268. o
   2   9   6    1221.     983.     365. <
   2  10   0   43657.   39043.     661. o
   2  10   1   20741.   19146.     274. o
   2  10   2   28924.   28311.     306. o
   2  10   3    4620.    4437.     226. o
   2  10   4   10291.   10606.     194. o
   2  10   5     549.     304.     276. <
   2  10   6    2182.    1691.     380. o
   2  11   0   77444.   75298.     662. o
   2  11   1    8659.    8642.      78. o
   2  11   2   40652.   36357.     677. o
   2  11   3    6055.    5908.     201. o
   2  11   4    8727.    8001.     253. o
   2  11   5    2177.    1811.     294. o
   2  11   6    1273.    1537.     711. <
   2  12   0  103851.   94259.    1455. o
   2  12   1   48072.   48858.    1937. o
   2  12   2   57220.   54651.     682. o
   2  12   3   16160.   17120.     173. o
   2  12   4   12825.   12499.     288. o
   2  12   5    3290.    3876.     334. o
   2  13   0      13.     104.      94. <
   2  13   1   19341.   19370.     109. o
   2  13   2      91.      68.     215. <
   2  13   3    9088.    9340.     239. o
   2  13   4     239.     464.     226. <
   2  13   5    2522.    2401.     349. o
   2  14   0   16996.   15995.     288. o
   2  14   1      63.     476.      97. o
   2  14   2    9558.   10348.     136. o
   2  14   4    2377.    2344.     340. o
   2  14   5      90.    -267.     348. <
   2  15   0    4328.    4404.     289. o
   2  15   1      64.     172.     154. <
   2  15   2    3610.    3395.     206. o
   2  15   3     503.     300.     277. <
   2  15   4    1460.     599.     266. <
   2  15   5     527.     382.     431. <
   2  16   0    5443.    5003.     305. o
   2  16   1   14245.   16063.     314. o
   2  16   2    3330.    4194.     252. o
   2  16   3    4159.    3876.     272. o
   2  16   4     951.    1462.     306. o
   2  16   5     616.     379.     435. <
   2  17   0    4163.    4378.     281. o
   2  17   1    6431.    7516.     296. o
   2  17   2    2137.    1822.     263. o
   2  17   3    1547.    1001.     305. o
   2  17   4     501.     427.     371. <
   2  17   5     109.   -1027.     563. <
   2  18   0   10556.   14375.     552. o
   2  18   1    3595.    4475.     364. o
   2  18   2    6031.    6269.     306. o
   2  18   3     956.    1049.     327. o
   2  18   4    1510.    1072.     382. <
   2  18   5     133.     123.     584. <
   2  19   0    3104.    3446.     301. o
   2  19   1    8650.   10277.     332. o
   2  19   2    2572.    2970.     301. o
   2  19   3    3811.    3831.     327. o
   2  19   4    1164.    1020.     386. <
   2  20   0    8452.    9186.     384. o
   2  20   1   18741.   21062.      37. o
   2  20   2    4634.    6155.     310. o
   2  20   3    8864.    9914.     443. o
   2  20   4     917.     764.     471. <
   2  21   0     213.     -97.     303. <
   2  21   1     128.     181.     284. <
   2  21   2      67.      27.     335. <
   2  21   3     177.    1021.     409. <
   2  21   4       7.      44.     455. <
   2  22   0    2378.    2427.     342. o
   2  22   1    8288.    8470.     346. o
   2  22   2    1325.    1528.     381. o
   2  22   3    4073.    4742.     415. o
   2  22   4     257.     284.     494. <
   2  23   0     235.     386.     343. <
   2  23   1    8011.    9025.     345. o
   2  23   2     102.    -308.     383. <
   2  23   3    4657.    5189.     452. o
   2  23   4      12.     181.     487. <
   2  24   0   19774.   20497.     442. o
   2  24   1      52.     -40.     330. <
   2  24   2   12578.   12983.     482. o
   2  24   3      19.     -97.     435. <
   2  24   4    3654.    2602.     564. o
   2  25   0    5938.    6119.     582. o
   2  25   1     760.     702.     423. <
   2  25   2    3996.    4999.     442. o
   2  25   3     282.     386.     517. <
   2  26   0    7957.    8391.     646. o
   2  26   1     154.    -140.     442. <
   2  26   2    5083.    4750.     502. o
   2  26   3      89.     365.     548. <
   2  27   0   10455.    8936.    1008. o
   2  27   1    1320.    1613.     554. <
   2  27   2    7205.    7165.     517. o
   2  27   3     713.     319.     551. <
   2  28   0    7785.    7138.    1030. o
   2  28   1     957.    -280.     949. <
   2  28   2    5644.    6136.     700. o
   2  28   3     452.     259.     798. <
   2  29   0     916.      82.     993. <
   2  29   1     926.     969.     963. <
   2  29   2     681.    -284.     657. <
   2  30   0     548.    1021.    1090. <
   2  30   1       1.    -648.     991. <
   2  30   2     354.     221.     695. <
   2  31   0       9.     453.    1157. <
   2  31   1    4390.    2993.    1161. <
   2  32   0      94.     502.    1272. <
   3   0   1     822.    1027.      83. o
   3   0   3      57.     406.     215. <
   3   0   5      42.    -151.     382. <
   3   1   0      41.      70.      38. <
   3   1   1    2128.    2326.      43. o
   3   1   2     180.     342.      74. o
   3   1   3    1304.    1849.     156. o
   3   1   4     159.     233.     228. <
   3   1   5     477.     409.     278. <
   3   1   6      49.    -183.     338. <
   3   2   0   74885.   73714.     451. o
   3   2   1    1475.    1171.      68. o
   3   2   2   40638.   41020.      79. o
   3   2   3    4642.    6459.     126. o
   3   2   4   11044.   10902.     228. o
   3   2   5    2878.    2297.     316. o
   3   2   6    2123.    1738.     365. o
   3   3   0   38060.   38525.    1532. o
   3   3   1   48684.   47570.     364. o
   3   3   2   12475.   12624.     143. o
   3   3   3   14658.   11392.     369. o
   3   3   4     703.     862.     197. o
   3   3   5    2541.    2847.     291. o
   3   3   6      15.     434.     313. <
   3   4   0   53672.   53288.     241. o
   3   4   1  134909.  132473.     855. o
   3   4   2   30076.   25936.     519. o
   3   4   3   31784.   32216.     304. o
   3   4   4    8330.    7735.     238. o
   3   4   5    3780.    3811.     285. o
   3   4   6    1364.    1303.     293. o
   3   5   0   51883.   49334.     538. o
   3   5   1   13321.   12997.     122. o
   3   5   2   24908.   24892.     192. o
   3   5   3    4540.    4266.     237. o
   3   5   4    4556.    4126.     218. o
   3   5   5    1006.     646.     274. <
   3   5   6     375.     340.     297. <
   3   6   0    4623.    3604.     116. o
   3   6   1      40.     806.      75. o
   3   6   2    3848.    4050.     105. o
   3   6   3      27.    -425.     250. <
   3   6   4    1820.    1444.     198. o
   3   6   5      10.     161.     247. <
   3   6   6     439.     618.     317. <
   3   7   0   85962.   85414.     360. o
   3   7   1   16431.   17592.     679. o
   3   7   2   50653.   50776.     218. o
   3   7   3    5768.    4748.     335. o
   3   7   4   14474.   15680.     181. o
   3   7   5    1337.    1143.     255. o
   3   7   6    2385.    1857.     337. o
   3   8   0  336026.  337535.   13465. o
   3   8   1   56595.   57900.    2285. o
   3   8   2  187833.  193361.    7601. o
   3   8   3   15905.   17442.     279. o
   3   8   4   48496.   49365.     176. o
   3   8   5    2558.    2697.     269. o
   3   8   6    7905.    7499.     440. o
   3   9   0  191572.  185849.    1535. o
   3   9   1   29898.   30385.    1207. o
   3   9   2   99266.   96665.     816. o
   3   9   4   20953.   19551.     349. o
   3   9   5    3383.    3009.     297. o
   3   9   6    2788.    2021.     480. o
   3  10   0    3447.    3459.      77. o
   3  10   1   36460.   35275.     333. o
   3  10   2    1514.    1719.     150. o
   3  10   3   15440.   15406.     275. o
   3  10   4     244.     100.     194. <
   3  10   5    3248.    3285.     279. o
   3  10   6      36.    -196.     509. <
   3  11   0     144.      72.     154. <
   3  11   1   12866.   12630.     116. o
   3  11   2      92.     -83.     119. <
   3  11   3    4090.    3441.     233. o
   3  11   4     200.     127.     225. <
   3  11   5     721.     326.     258. <
   3  12   0   14583.   12187.     284. o
   3  12   1    5557.    5574.      87. o
   3  12   2   10033.    9416.     219. o
   3  12   3     766.     439.     204. <
   3  12   4    3372.    3313.     192. o
   3  12   5       4.     168.     262. <
   3  13   0      36.     211.     177. <
   3  13   1   35497.   38514.    1470. o
   3  13   2      10.     221.     151. <
   3  13   3   12896.   14003.     192. o
   3  13   4     115.     165.     198. <
   3  13   5    2590.    2482.     312. o
   3  14   0    6423.    6182.     150. o
   3  14   1   37776.   38993.    1545. o
   3  14   2    3241.    2775.     156. o
   3  14   3   13147.   13092.     231. o
   3  14   4     675.     413.     217. <
   3  14   5    2262.    1812.     363. o
   3  15   0   12357.   15274.     236. o
   3  15   1     153.     147.     177. <
   3  15   2    8978.    8929.     178. o
   3  15   3      86.     451.     229. <
   3  15   4    3309.    3822.     269. o
   3  15   5      34.    -400.     432. <
   3  16   0   14639.   15306.     703. o
   3  16   1    2575.    2687.     226. o
   3  16   2    8364.    9450.     236. o
   3  16   3    1678.    2175.     242. o
   3  16   4    2054.    2064.     365. o
   3  16   5     545.     211.     438. <
   3  17   0    1257.    1504.     275. o
   3  17   1    8108.    9190.     299. o
   3  17   2    1784.    2083.     246. o
   3  17   3    3929.    4588.     330. o
   3  17   4    1592.    2322.     368. o
   3  17   5     941.     581.     579. <
   3  18   0   26628.   28774.     329. o
   3  18   1   10245.   11565.     280. o
   3  18   2   19129.   20828.     243. o
   3  18   3    2267.    2107.     319. o
   3  18   4    7206.    8444.     408. o
   3  18   5     127.     589.     590. <
   3  19   0    3420.    2941.     508. o
   3  19   1    5883.    5488.     417. o
   3  19   2    2309.    2326.     303. o
   3  19   3    2505.    2023.     393. o
   3  19   4     872.     365.     460. <
   3  19   5     628.     322.     952. <
   3  20   0    3940.    3174.     406. o
   3  20   1     444.     443.     295. <
   3  20   2    2540.    2297.     329. o
   3  20   3     229.    -228.     376. <
   3  20   4     836.     706.     450. <
   3  21   0    6326.    7301.     331. o
   3  21   1    1138.    1054.     278. o
   3  21   2    4256.    5037.     347. o
   3  21   3     792.     751.     536. <
   3  21   4    1351.    1639.     471. o
   3  22   0     465.     654.     343. <
   3  22   1     130.    -372.     319. <
   3  22   2     312.     611.     373. <
   3  22   3       4.     323.     408. <
   3  22   4     121.     402.     493. <
   3  23   0    8540.    9269.     389. o
   3  23   1   16139.   17615.     345. o
   3  23   2    4386.    5102.     500. o
   3  23   3    8308.    9461.     522. o
   3  23   4     716.     960.     511. <
   3  24   0    1217.    1174.     391. <
   3  24   1    6954.    7336.     532. o
   3  24   2     893.     986.     435. <
   3  24   3    2879.    2953.     531. o
   3  24   4     349.     794.     751. <
   3  25   0     499.     138.     468. <
   3  25   1    1448.    2336.     553. o
   3  25   2     269.     310.     468. <
   3  25   3     825.    1050.     500. <
   3  26   0    4077.    3596.     925. o
   3  26   1    4202.    3332.     585. o
   3  26   2    2970.    3065.     494. o
   3  26   3    1891.    1485.     574. <
   3  27   0    3989.    4722.     962. o
   3  27   1     690.    1024.     568. <
   3  27   2    2910.    3026.     698. o
   3  27   3     388.     480.     568. <
   3  28   0     346.    -436.     950. <
   3  28   1    1337.    1512.     587. <
   3  28   2     252.     -76.     679. <
   3  28   3     439.     657.     695. <
   3  29   0     243.       4.    1009. <
   3  29   1    1760.    1293.    1031. <
   3  29   2      96.    -149.     705. <
   3  30   0    1048.     588.    1088. <
   3  30   1     317.     644.    1040. <
   3  30   2     687.     491.     726. <
   3  31   0     164.    -278.    1179. <
   3  31   1     139.     102.    1103. <
   4   0   0    5982.    5511.     133. o
   4   0   2    3863.    3729.     186. o
   4   0   4    1223.    1290.     302. o
   4   0   6     170.     245.     462. <
   4   1   0   26486.   24015.     375. o
   4   1   1   50444.   50130.     231. o
   4   1   2   12618.   12410.     152. o
   4   1   3   16612.   15529.     299. o
   4   1   4    2245.    2397.     219. o
   4   1   5    3608.    3339.     291. o
   4   1   6     229.      63.     360. <
   4   2   0   60928.   57008.     713. o
   4   2   1   33321.   33261.     140. o
   4   2   2   21671.   21592.     169. o
   4   2   3   11943.   10426.     301. o
   4   2   4    1658.    1895.     195. o
   4   2   5    2296.    2034.     324. o
   4   2   6      56.     -65.     322. <
   4   3   0  307658.  295473.    2807. o
   4   3   1   24372.   23429.     246. o
   4   3   2  162732.  153626.    1782. o
   4   3   3   17773.   15958.     362. o
   4   3   4   42870.   42656.     377. o
   4   3   5    6052.    5818.     273. o
   4   3   6    6827.    6460.     397. o
   4   4   0  194144.  189411.    1412. o
   4   4   1    1569.    2002.      63. o
   4   4   2   90736.   84132.    1133. o
   4   4   3     821.    1238.     203. o
   4   4   4   17001.   17431.     277. o
   4   4   5     311.     340.     286. <
   4   4   6    2188.    2303.     336. o
   4   5   0   74827.   77071.    3029. o
   4   5   1   11200.   11568.     461. o
   4   5   2   41736.   39844.     437. o
   4   5   3    3306.    3470.     308. o
   4   5   4   10994.   10189.     308. o
   4   5   5     352.     474.     221. <
   4   5   6    1805.    1509.     351. o
   4   6   0     259.     230.      61. o
   4   6   1   36585.   37508.    1482. o
   4   6   2     195.      50.     105. <
   4   6   3   11162.    9820.     390. o
   4   6   4      69.      85.     207. <
   4   6   5    1746.    1518.     235. o
   4   6   6      14.     -64.     324. <
   4   7   0   43992.   44789.    1778. o
   4   7   1   30974.   32354.    1264. o
   4   7   2   27131.   27938.    1112. o
   4   7   3   11514.   11268.     367. o
   4   7   4    9136.    8880.     237. o
   4   7   5    2736.    2582.     231. o
   4   7   6    2042.    1669.     475. o
   4   8   0    4439.    4903.      58. o
   4   8   1  157017.  156600.     443. o
   4   8   2     863.    1110.     108. o
   4   8   3   55277.   53466.     729. o
   4   8   4      74.     254.     173. <
   4   8   5   10273.    9790.     293. o
   4   8   6      79.     170.     454. <
   4   9   0      48.     172.      73. <
   4   9   1     455.     465.      64. o
   4   9   2      23.      72.     149. <
   4   9   3     127.     132.     229. <
   4   9   4      10.     196.     177. <
   4   9   5     273.     170.     237. <
   4   9   6       8.     106.     451. <
   4  10   0    2673.    2626.      85. o
   4  10   1    1459.    1324.      68. o
   4  10   2    1259.    1316.     147. o
   4  10   3     730.     295.     197. <
   4  10   4     264.     290.     188. <
   4  10   5     181.    -115.     241. <
   4  10   6      57.     203.     526. <
   4  11   0    2599.    1841.      95. o
   4  11   1   38495.   38780.    1549. o
   4  11   2    1451.    2692.     139. o
   4  11   3   12612.   12811.     207. o
   4  11   4     308.     251.     202. <
   4  11   5    2067.    2037.     247. o
   4  12   0     922.    1237.     113. o
   4  12   1   30466.   30249.     177. o
   4  12   2     184.     421.     121. o
   4  12   3   14102.   14376.     212. o
   4  12   4      28.      56.     191. <
   4  12   5    3890.    3336.     282. o
   4  13   0    8839.   10223.     400. o
   4  13   1   13215.   13654.     546. o
   4  13   2    4681.    4532.     135. o
   4  13   3    6556.    7246.     166. o
   4  13   4     879.    1013.     196. o
   4  13   5    1938.    2563.     300. o
   4  14   0     109.      75.     104. <
   4  14   1   11625.   12101.     187. o
   4  14   2     224.      42.     115. <
   4  14   3    6360.    6688.     184. o
   4  14   4     380.     200.     281. <
   4  14   5    1780.    1723.     363. o
   4  15   0   27549.   26413.     468. o
   4  15   1    8368.    7423.     235. o
   4  15   2   18020.   18348.     149. o
   4  15   3    4413.    4401.     221. o
   4  15   4    5937.    5879.     320. o
   4  15   5    1219.    1279.     361. o
   4  16   0     108.     522.     527. <
   4  16   1     939.     884.     218. o
   4  16   2     135.     139.     251. <
   4  16   3     252.     239.     240. <
   4  16   4     136.     -90.     350. <
   4  16   5      20.       0.     444. <
   4  17   0   13332.   14018.     354. o
   4  17   1   45268.   49545.    1903. o
   4  17   2    8370.    9019.     312. o
   4  17   3   15843.   17098.     331. o
   4  17   4    2309.    2210.     489. o
   4  17   5    2788.    2323.     610. o
   4  18   0      85.    -206.     398. <
   4  18   1    4397.    5992.     282. o
   4  18   2     289.    -224.     297. <
   4  18   3    2441.    2382.     404. o
   4  18   4     567.     570.     481. <
   4  18   5     769.    1428.     601. <
   4  19   0   12273.   12428.     349. o
   4  19   1    2063.    3432.     343. o
   4  19   2    8915.    9859.     310. o
   4  19   3    1149.    1464.     400. o
   4  19   4    3450.    3131.     626. o
   4  20   0    9507.   10233.     590. o
   4  20   1   11162.   11478.     420. o
   4  20   2    6811.    7657.     337. o
   4  20   3    5536.    5513.     603. o
   4  20   4    2657.    1925.     684. <
   4  21   0    1392.     484.     384. <
   4  21   1    4599.    5414.     286. o
   4  21   2     763.    1563.     395. o
   4  21   3    2279.    2963.     454. o
   4  21   4     144.    -470.     691. <
   4  22   0    8765.    8167.     502. o
   4  22   1   29421.   33182.    1318. o
   4  22   2    5148.    6940.     564. o
   4  22   3   13608.   13624.     534. o
   4  22   4    1318.     777.     725. <
   4  23   0    5993.    5792.     504. o
   4  23   1   18770.   20017.     489. o
   4  23   2    4238.    4718.     450. o
   4  23   3    6826.    6243.     512. o
   4  23   4    1604.    1786.     683. <
   4  24   0    2229.    1993.     450. o
   4  24   1     108.     215.     547. <
   4  24   2    2043.    1845.     478. o
   4  24   3      56.    -241.     484. <
   4  25   0     303.    1119.     503. <
   4  25   1    1045.     226.     579. <
   4  25   2     187.     284.     488. <
   4  25   3     417.     127.     509. <
   4  26   0    3157.    1576.     924. <
   4  26   1     120.     -38.     571. <
   4  26   2    2102.    1426.     692. <
   4  26   3     107.    -251.     514. <
   4  27   0    1616.    1290.     966. <
   4  27   1      57.     -74.     540. <
   4  27   2    1082.     577.     652. <
   4  27   3      37.    -474.     536. <
   4  28   0    5127.    3707.    1041. o
   4  28   1     375.      64.     607. <
   4  28   2    3235.    2782.     730. o
   4  29   0    1252.    1414.    1081. <
   4  29   1     953.    1418.    1087. <
   4  29   2     918.    1422.     739. <
   4  30   0     318.   -1005.    1111. <
   4  30   1    2254.    2160.    1128. <
   4  30   2     312.    -217.     717. <
   4  31   0    1102.      57.    1217. <
   5   0   1  169572.  175645.    6888. o
   5   0   3   59371.   51057.    1128. o
   5   0   5   11855.   12513.     504. o
   5   1   0   13843.   13646.     121. o
   5   1   1   15516.   15844.     632. o
   5   1   2    9809.    9371.     192. o
   5   1   3    6541.    4986.     244. o
   5   1   4    4793.    4924.     198. o
   5   1   5    1617.    2115.     296. o
   5   1   6    1335.    1154.     361. o
   5   2   0   58761.   54990.     690. o
   5   2   1  137679.  142069.    5571. o
   5   2   2   30854.   29601.     377. o
   5   2   3   39988.   33299.     789. o
   5   2   4    7206.    6487.     242. o
   5   2   5    6562.    6412.     326. o
   5   2   6    1094.    1246.     325. o
   5   3   0   75852.   77037.    3055. o
   5   3   1    4795.    5274.      20. o
   5   3   2   31928.   31945.     266. o
   5   3   3    2300.    1875.     198. o
   5   3   4    4365.    4407.     193. o
   5   3   5     567.     285.     294. <
   5   3   6     389.     265.     322. <
   5   4   0    1238.     975.      74. o
   5   4   1  109598.  114671.    4458. o
   5   4   2     303.    -315.     208. <
   5   4   3   36147.   28854.     772. o
   5   4   4      35.     176.     183. <
   5   4   5    7108.    6693.     336. o
   5   4   6      23.    -117.     356. <
   5   5   0   52114.   53008.    2104. o
   5   5   1   41414.   43893.    1697. o
   5   5   2   29135.   27928.     370. o
   5   5   3   14076.   14753.     668. o
   5   5   4    7379.    7540.     218. o
   5   5   5    2787.    2532.     251. o
   5   5   6    1131.     830.     474. <
   5   6   0     192.     132.      74. <
   5   6   1    7058.    7310.      63. o
   5   6   2     270.     468.     103. o
   5   6   3     895.     533.     237. <
   5   6   4     527.     409.     176. <
   5   6   5       1.      59.     241. <
   5   6   6     199.    -521.     593. <
   5   7   0    4586.    4806.      73. o
   5   7   1     442.     574.      67. o
   5   7   2    2303.    2198.     117. o
   5   7   3      10.     147.     243. <
   5   7   4     358.     236.     190. <
   5   7   5      34.    -121.     239. <
   5   7   6      24.     344.     586. <
   5   8   0   56620.   55520.     420. o
   5   8   1   13965.   14736.     578. o
   5   8   2   28731.   28163.     300. o
   5   8   3    1946.    1657.     203. o
   5   8   4    5802.    5669.     211. o
   5   8   5      23.      63.     236. <
   5   8   6     816.     469.     867. <
   5   9   0     710.     736.     103. o
   5   9   1     648.     589.      75. o
   5   9   2     133.    -198.     244. <
   5   9   3     848.     618.     173. o
   5   9   4     139.     229.     185. <
   5   9   5     389.     229.     243. <
   5   9   6      51.    -200.     855. <
   5  10   0   14392.   14517.     115. o
   5  10   1   42995.   42317.     288. o
   5  10   2    6413.    4505.     216. o
   5  10   3   13674.   12941.     267. o
   5  10   4     863.     759.     194. o
   5  10   5    2201.    1482.     253. o
   5  11   0   12888.   10702.     272. o
   5  11   1   16566.   16491.     119. o
   5  11   2    5653.    5678.     127. o
   5  11   3    5441.    5480.     198. o
   5  11   4     588.     389.     193. <
   5  11   5    1073.    1228.     254. o
   5  12   0    1361.     997.      99. o
   5  12   1  114746.  117492.    4632. o
   5  12   2    1787.    2059.     115. o
   5  12   3   43852.   41264.     577. o
   5  12   4    1329.    1114.     191. o
   5  12   5    8733.    7701.     313. o
   5  13   0    3083.    3117.     141. o
   5  13   1   15192.   15169.     120. o
   5  13   2    2086.    1895.     130. o
   5  13   3    4860.    4660.     184. o
   5  13   4     777.     529.     194. <
   5  13   5     892.     824.     274. o
   5  14   0   12577.   10482.     300. o
   5  14   1    9910.    9344.     168. o
   5  14   2    6252.    6268.     130. o
   5  14   3    6064.    5987.     202. o
   5  14   4    1112.    1407.     230. o
   5  14   5    1895.    1710.     364. o
   5  15   0   10697.    9862.     281. o
   5  15   1    8659.    8519.     203. o
   5  15   2    5362.    5281.     166. o
   5  15   3    5209.    5154.     207. o
   5  15   4     832.     709.     259. <
   5  15   5    1530.    1539.     436. o
   5  16   0   17142.   16412.     544. o
   5  16   1   16810.   17331.     201. o
   5  16   2   10272.   11204.     230. o
   5  16   3    7722.    7397.     330. o
   5  16   4    2928.    3064.     379. o
   5  16   5    1896.    1483.     601. <
   5  17   0  128192.  134498.    5273. o
   5  17   1     583.     539.     190. <
   5  17   2   79511.   84278.    3302. o
   5  17   3     124.    -149.     284. <
   5  17   4   22275.   20837.     679. o
   5  17   5      21.    -534.     613. <
   5  18   0     530.    -134.     322. <
   5  18   1      93.    -149.     241. <
   5  18   2     556.     102.     307. <
   5  18   3      61.    -252.     382. <
   5  18   4     327.     699.     594. <
   5  18   5      23.    -170.     967. <
   5  19   0   12424.   11012.     579. o
   5  19   1    3260.    2708.     327. o
   5  19   2    7597.    8072.     363. o
   5  19   3    1170.     843.     389. <
   5  19   4    2005.    1895.     675. <
   5  20   0    2252.    2464.     382. o
   5  20   1     456.     109.     368. <
   5  20   2    1785.    2128.     359. o
   5  20   3     642.     440.     417. <
   5  20   4     736.     541.     689. <
   5  21   0    7968.    8055.     540. o
   5  21   1      10.    -502.     306. <
   5  21   2    5155.    6445.     418. o
   5  21   3      17.       3.     434. <
   5  21   4    1545.     952.     715. <
   5  22   0    1947.    2195.     438. o
   5  22   1    2919.    3281.     401. o
   5  22   2    1365.     978.     373. <
   5  22   3    1013.    1076.     488. <
   5  22   4     541.    1092.     699. <
   5  23   0     691.     706.     469. <
   5  23   1    1795.    1925.     482. o
   5  23   2     714.     871.     392. <
   5  23   3     913.    1489.     523. <
   5  23   4     443.    -301.    1273. <
   5  24   0    1583.    1819.     480. o
   5  24   1     563.    2028.     538. o
   5  24   2    1082.     990.     454. <
   5  24   3      69.     629.     733. <
   5  25   0    2004.    1966.     544. o
   5  25   1    1071.     971.     589. <
   5  25   2    1480.    1269.     703. <
   5  25   3     534.    -414.     759. <
   5  26   0    1286.    1579.     546. <
   5  26   1     232.     181.     590. <
   5  26   2     897.     779.     708. <
   5  26   3      46.     391.     803. <
   5  27   0    1564.    2111.     900. <
   5  27   1     671.     259.     615. <
   5  27   2    1195.     581.     717. <
   5  28   0      18.    -796.    1010. <
   5  28   1    6297.    6674.     678. o
   5  28   2      16.     629.     732. <
   5  29   0    1088.    1174.    1006. <
   5  29   1    1963.    1665.     663. <
   5  29   2     525.     412.     772. <
   5  30   0     529.    1249.    1180. <
   5  30   1     296.    1203.    1116. <
   6   0   0    5477.    8375.      69. o
   6   0   2     898.     939.     211. o
   6   0   4     175.     678.     314. <
   6   1   0   74413.   74814.    2990. o
   6   1   1   31902.   33998.    1312. o
   6   1   2   44059.   36671.     846. o
   6   1   3    9597.    9453.     194. o
   6   1   4   12537.   11757.     316. o
   6   1   5    1661.    1233.     302. o
   6   1   6    2105.    1921.     943. <
   6   2   0    9107.    8822.     126. o
   6   2   1   24242.   25024.     988. o
   6   2   2    5435.    5023.     147. o
   6   2   3    6758.    5064.     220. o
   6   2   4    1633.    1399.     204. o
   6   2   5     900.     325.     304. <
   6   2   6     314.     596.     923. <
   6   3   0    2721.    2584.      88. o
   6   3   1     418.     429.      72. o
   6   3   2    1724.    1796.     127. o
   6   3   3      79.     184.     173. <
   6   3   4     469.     634.     200. o
   6   3   5      88.    -889.     298. <
   6   3   6      57.    -352.     826. <
   6   4   0   44385.   43131.     387. o
   6   4   2   27148.   26469.     290. o
   6   4   3     352.     626.     257. <
   6   4   4    8580.    8725.     219. o
   6   4   5     266.      46.     271. <
   6   4   6    1780.    2460.     934. <
   6   5   0   28177.   29746.    1159. o
   6   5   1   23452.   24209.     956. o
   6   5   2   14793.   15360.     191. o
   6   5   3    5584.    5154.     214. o
   6   5   4    3226.    2698.     206. o
   6   5   5     564.     702.     274. <
   6   5   6     479.    -822.     878. <
   6   6   0    5461.    5390.     104. o
   6   6   1   16831.   16784.     119. o
   6   6   2    5710.    6265.     186. o
   6   6   3    8892.    8520.     218. o
   6   6   4    3547.    3403.     203. o
   6   6   5    2328.    1931.     258. o
   6   7   0    3479.    3525.      98. o
   6   7   1    4073.    3946.      89. o
   6   7   2     857.     974.     127. o
   6   7   3    1010.     915.     156. o
   6   7   4      16.    -282.     186. <
   6   7   5     130.     -64.     240. <
   6   8   0    3551.    3527.     102. o
   6   8   1   12649.   12027.     166. o
   6   8   2    1422.    1280.     135. o
   6   8   3    3478.    3470.     149. o
   6   8   4     107.     117.     195. <
   6   8   5     593.     479.     248. <
   6   9   0   27922.   29157.    1148. o
   6   9   1    4687.    4457.     105. o
   6   9   2   21326.   20070.     294. o
   6   9   3     840.    1094.     137. o
   6   9   4    8836.    7308.     263. o
   6   9   5      23.      74.     233. <
   6  10   0   24219.   25253.    1002. o
   6  10   1    6125.    6657.      58. o
   6  10   2   15384.   15998.      81. o
   6  10   3    1049.    1542.     138. o
   6  10   4    4737.    5256.     192. o
   6  10   5      52.     -33.     232. <
   6  11   0   14346.   15231.     608. o
   6  11   1    5467.    5128.     134. o
   6  11   2    8119.    8598.     109. o
   6  11   3    4371.    4914.     144. o
   6  11   4    2268.    2004.     201. o
   6  11   5    1729.    1629.     230. o
   6  12   0   12185.   11711.     201. o
   6  12   1    1211.    1166.      93. o
   6  12   2    9188.   10883.     416. o
   6  12   3      76.     380.     147. <
   6  12   4    3746.    4039.     191. o
   6  12   5     156.     173.     230. <
   6  13   0    1465.    1586.     143. o
   6  13   1    3904.    3879.     106. o
   6  13   2     528.     335.     111. o
   6  13   3    1652.    2077.     157. o
   6  13   4      55.       7.     187. <
   6  13   5     358.     -75.     269. <
   6  14   0   86164.   78329.    1232. o
   6  14   1      56.     200.     135. <
   6  14   2   50116.   50524.     128. o
   6  14   3      87.     341.     158. <
   6  14   4   12151.   12095.     283. o
   6  14   5     103.     200.     334. <
   6  15   0     441.     236.     228. <
   6  15   1     427.     -50.     174. <
   6  15   2     657.    1102.     161. o
   6  15   3     459.     798.     196. o
   6  15   4     578.     436.     262. <
   6  15   5     197.     131.     442. <
   6  16   0     331.    -597.     354. <
   6  16   1   10597.   10002.     297. o
   6  16   2     156.     315.     297. <
   6  16   3    4564.    4290.     300. o
   6  16   4      15.    -221.     354. <
   6  16   5    1271.     866.     586. <
   6  17   0    6578.    5710.     467. o
   6  17   1    1734.    1588.     245. o
   6  17   2    3555.    2966.     450. o
   6  17   3    1407.    1399.     485. <
   6  17   4     757.     716.     470. <
   6  17   5     580.     405.    1032. <
   6  18   0    1343.    1991.     562. o
   6  18   1    1293.    1333.     319. o
   6  18   2     753.     811.     432. <
   6  18   3     845.    1768.     607. <
   6  18   4     150.     330.     604. <
   6  19   0    7372.    7513.     542. o
   6  19   1   19442.   19698.     441. o
   6  19   2    4555.    4553.     476. o
   6  19   3    8241.    8781.     590. o
   6  19   4    1403.    2259.     704. o
   6  20   0   14377.   14334.     632. o
   6  20   1    3000.    3621.     343. o
   6  20   2    8346.    8983.     633. o
   6  20   3     937.    2021.     627. o
   6  20   4    2029.    1982.     691. <
   6  21   0    4093.    3478.     419. o
   6  21   1     147.       7.     356. <
   6  21   2    2778.    2675.     643. o
   6  21   3     263.      65.     657. <
   6  21   4     831.    1744.     707. <
   6  22   0    1680.    1816.     426. o
   6  22   1    4119.    4344.     419. o
   6  22   2    1233.    1493.     668. <
   6  22   3    1818.    2040.     714. <
   6  22   4     495.     284.     720. <
   6  23   0     197.     -27.     455. <
   6  23   1    1030.    1614.     516. o
   6  23   2     126.    -202.     603. <
   6  23   3     250.    1207.     739. <
   6  24   0    1092.     826.     523. <
   6  24   1     314.    1537.     599. <
   6  24   2     773.    1083.     683. <
   6  24   3     179.      25.     779. <
   6  25   0    6370.    5753.     586. o
   6  25   1     484.     217.     541. <
   6  25   2    4246.    4649.     698. o
   6  25   3     155.     199.     725. <
   6  26   0    3375.    3379.     549. o
   6  26   1    6360.    5937.     629. o
   6  26   2    1938.    1838.     693. <
   6  26   3    3005.    3136.     850. o
   6  27   0      76.    -195.     585. <
   6  27   1    3506.    3402.     610. o
   6  27   2      59.     386.     680. <
   6  28   0     380.     121.    1092. <
   6  28   1     440.     312.     605. <
   6  28   2     225.     588.     752. <
   6  29   0    1653.    1291.    1034. <
   6  29   1     289.     176.     622. <
   6  29   2    1075.     271.     731. <
   6  30   0    3250.    1768.    1200. <
   6  30   1     328.     364.     706. <
   7   0   1  271312.  270599.    1045. o
   7   0   3   77178.   83351.    3229. o
   7   0   5   10737.   11411.     454. o
   7   1   0   27124.   27178.     138. o
   7   1   1  150430.  152523.    6059. o
   7   1   2   12216.   10399.     302. o
   7   1   3   57480.   57783.     286. o
   7   1   4    2043.    1647.     255. o
   7   1   5   12022.   11291.     368. o
   7   2   0    4648.    4074.     126. o
   7   2   1   12542.   13552.     541. o
   7   2   2    2853.    2561.     146. o
   7   2   3    3574.    3514.     149. o
   7   2   4     761.     914.     207. o
   7   2   5     600.     997.     291. o
   7   3   0   35972.   34853.     339. o
   7   3   1   11830.   12993.     512. o
   7   3   2   20771.   20304.     259. o
   7   3   3    3646.    3883.     155. o
   7   3   4    5121.    5248.     220. o
   7   3   5     522.     830.     247. o
   7   4   0   15776.   15914.     113. o
   7   4   1   24041.   25141.     989. o
   7   4   2    8832.    7979.     218. o
   7   4   3    9217.    9617.     181. o
   7   4   4    1995.    1931.     192. o
   7   4   5    2379.    2443.     257. o
   7   5   0  175093.  176676.    7035. o
   7   5   1     107.     -40.     110. <
   7   5   2   93048.   99584.    3825. o
   7   5   3       5.    -385.     162. <
   7   5   4   19882.   20511.     203. o
   7   5   5       5.    -128.     244. <
   7   6   0   50641.   50840.     148. o
   7   6   1   16124.   15148.     227. o
   7   6   2   31029.   32320.    1278. o
   7   6   3   13466.   13324.     212. o
   7   6   4    9106.    8350.     242. o
   7   6   5    4825.    4829.     260. o
   7   7   0   83552.   88179.    3415. o
   7   7   1     102.      67.     131. <
   7   7   2   47143.   50218.    1942. o
   7   7   3     123.     -64.     153. <
   7   7   4   11744.   11382.     254. o
   7   7   5      25.    -138.     230. <
   7   8   0   13658.   13779.     138. o
   7   8   1    1761.    1483.     122. o
   7   8   2    7270.    7676.     144. o
   7   8   3     572.     365.     160. <
   7   8   4    1466.     976.     190. o
   7   8   5      81.      57.     233. <
   7   9   0   57643.   57820.     244. o
   7   9   1   28940.   28654.     231. o
   7   9   2   31914.   33915.    1325. o
   7   9   3   11947.   12630.     170. o
   7   9   4    6711.    6369.     229. o
   7   9   5    2907.    2411.     251. o
   7  10   0    5368.    5717.     177. o
   7  10   1   18569.   18686.     169. o
   7  10   2    3840.    3291.     172. o
   7  10   3    7240.    7158.     183. o
   7  10   4    1551.    1189.     208. o
   7  10   5    1485.    1392.     239. o
   7  11   0   68745.   67091.     609. o
   7  11   1    9357.    8965.     209. o
   7  11   2   49688.   50038.     200. o
   7  11   3    4688.    4783.     163. o
   7  11   4   18612.   17679.     324. o
   7  11   5    1290.    1418.     245. o
   7  12   0    4408.    4026.     215. o
   7  12   1   23759.   22075.     359. o
   7  12   2    2912.    3047.     147. o
   7  12   3    8044.    8009.     169. o
   7  12   4     806.     614.     208. <
   7  12   5    1376.    1490.     253. o
   7  13   0   11982.   12113.     222. o
   7  13   1   15560.   14599.     268. o
   7  13   2    7645.    7552.     159. o
   7  13   3    5606.    5643.     168. o
   7  13   4    2341.    1693.     221. o
   7  13   5    1044.     757.     268. <
   7  14   0   12318.   10671.     311. o
   7  14   1   90245.   91303.    3642. o
   7  14   2    7393.    7187.     194. o
   7  14   3   33620.   33190.     329. o
   7  14   4    2076.    1653.     239. o
   7  14   5    6266.    5791.     379. o
   7  15   0   15666.   14168.     393. o
   7  15   1   10166.    9885.     225. o
   7  15   2    8934.    9195.     226. o
   7  15   3    4466.    4707.     215. o
   7  15   4    2159.    1756.     316. o
   7  15   5    1148.     675.     473. <
   7  16   0   19911.   17468.     624. o
   7  16   1   14318.   14375.     265. o
   7  16   2   14391.   14033.     443. o
   7  16   3    5574.    5057.     332. o
   7  16   4    5563.    5560.     417. o
   7  16   5    1102.     499.     594. <
   7  17   0     448.     300.     438. <
   7  17   1   10357.    8841.     343. o
   7  17   2     202.     642.     400. <
   7  17   3    4500.    2963.     574. o
   7  17   4      17.    -155.     660. <
   7  17   5     972.     372.     962. <
   7  18   0    8403.    6717.     521. o
   7  18   1     177.      46.     289. <
   7  18   2    5306.    5084.     473. o
   7  18   3      34.   -1423.     531. <
   7  18   4    1566.    1079.     695. <
   7  19   0    7720.    6815.     531. o
   7  19   1    3212.    3293.     330. o
   7  19   2    4348.    3405.     472. o
   7  19   3    1881.    1811.     614. <
   7  19   4     942.     202.     712. <
   7  20   0     170.     198.     739. <
   7  20   1   15913.   14952.     471. o
   7  20   2      64.     295.     578. <
   7  20   3    5802.    4448.     648. o
   7  20   4       5.     -82.     645. <
   7  21   0    1108.     680.     723. <
   7  21   1      17.      46.     389. <
   7  21   2     397.    1560.     613. <
   7  21   3      47.    -183.     686. <
   7  21   4      31.      12.     659. <
   7  22   0    1614.    1447.     434. o
   7  22   1      14.      41.     510. <
   7  22   2    1087.    1088.     675. <
   7  22   3      37.     532.     658. <
   7  23   0    6869.    5688.     504. o
   7  23   1      29.     -95.     746. <
   7  23   2    5181.    5822.     675. o
   7  23   3      16.     254.     762. <
   7  24   0    6407.    4497.     607. o
   7  24   1    2417.    3054.     620. o
   7  24   2    4740.    4769.     754. o
   7  24   3    1433.    1553.     812. <
   7  25   0     278.     345.     571. <
   7  25   1    2981.    3069.     644. o
   7  25   2     319.    -113.     724. <
   7  25   3    1589.     983.     773. <
   7  26   0    3709.    2923.     618. o
   7  26   1     910.      22.     615. <
   7  26   2    2430.    2814.     712. o
   7  27   0     172.     194.     574. <
   7  27   1     648.    1190.     654. <
   7  27   2     229.     618.     762. <
   7  28   0    1101.     265.     651. <
   7  28   1    2002.    1688.     635. <
   7  28   2     774.    1208.     771. <
   7  29   0    1520.    1674.    1174. <
   7  29   1     946.     938.     630. <
   7  30   1    4201.    1126.     759. <
   8   0   0    4085.    3223.     300. o
   8   0   2     440.      48.     254. <
   8   0   4     296.     443.     386. <
   8   1   0   14018.   12626.     264. o
   8   1   1      56.     168.     173. <
   8   1   2    8698.    7019.     283. o
   8   1   3     871.     953.     158. o
   8   1   4    2609.    2557.     269. o
   8   1   5     821.    1215.     289. o
   8   2   0    6282.    5735.     177. o
   8   2   1   61445.   60380.     475. o
   8   2   2    3331.    2937.     207. o
   8   2   3   23360.   24889.     985. o
   8   2   4     837.     584.     230. <
   8   2   5    4808.    5117.     322. o
   8   3   0     172.     164.     135. <
   8   3   2     122.      87.     194. <
   8   3   3     328.     295.     176. <
   8   3   4      58.      59.     207. <
   8   3   5       1.     654.     263. <
   8   4   0   22253.   23307.     927. o
   8   4   1    8366.    8276.     171. o
   8   4   2   17455.   16697.     314. o
   8   4   3    4963.    5023.     202. o
   8   4   4    7630.    6631.     265. o
   8   4   5    1605.    1294.     276. o
   8   5   0    7222.    6696.     191. o
   8   5   1     314.     206.     142. <
   8   5   2    3946.    4310.     258. o
   8   5   3     870.     661.     167. o
   8   5   4     911.     762.     219. o
   8   5   5     398.     604.     261. <
   8   6   0  110280.  113378.    4481. o
   8   6   1   15121.   14944.     196. o
   8   6   2   56730.   68234.    2566. o
   8   6   3    8049.    8233.     195. o
   8   6   4   10779.   11382.     223. o
   8   6   5    2269.    2128.     271. o
   8   7   0   13460.   14816.     129. o
   8   7   1    1247.    1432.     151. o
   8   7   2    7676.    9673.     506. o
   8   7   3     186.     195.     177. <
   8   7   4    1844.    1552.     206. o
   8   7   5      11.     139.     269. <
   8   8   0    6805.    7274.     197. o
   8   8   1   78860.   80703.    3194. o
   8   8   2    3917.    4081.     359. o
   8   8   3   31794.   33926.    1332. o
   8   8   4     804.     554.     211. <
   8   8   5    7182.    6843.     282. o
   8   9   0   13586.   14088.     221. o
   8   9   1   11976.   12822.      57. o
   8   9   2   10036.   10570.     260. o
   8   9   3    4283.    3927.     195. o
   8   9   4    3986.    4191.     207. o
   8   9   5     748.     746.     258. <
   8  10   0    1674.    1689.     177. o
   8  10   1    2037.    2041.     124. o
   8  10   2    1167.    1355.     242. o
   8  10   3     249.     325.     168. <
   8  10   4     500.     633.     210. o
   8  10   5       1.      -8.     260. <
   8  11   0     117.     207.     199. <
   8  11   1   35023.   35842.    1429. o
   8  11   2      61.    -149.     244. <
   8  11   3   12698.   13545.     123. o
   8  11   4      28.     -91.     198. <
   8  11   5    2458.    2192.     268. o
   8  12   0    8531.    8901.     176. o
   8  12   1     340.    -100.     120. <
   8  12   2    4032.    3252.     235. o
   8  12   3     513.     416.     168. <
   8  12   4     549.     218.     212. <
   8  12   5     307.      97.     262. <
   8  13   0    8893.    9092.     178. o
   8  13   1   14509.   14964.      92. o
   8  13   2    5695.    5433.     298. o
   8  13   3    5693.    6306.     172. o
   8  13   4    1864.    1572.     221. o
   8  13   5    1072.     957.     309. o
   8  14   0    5204.    5119.     201. o
   8  14   1    5449.    5154.     161. o
   8  14   2    4309.    4784.     260. o
   8  14   3    1981.    1918.     190. o
   8  14   4    2035.    2100.     268. o
   8  14   5     402.     438.     360. <
   8  15   0     147.      -3.     196. <
   8  15   1     434.     518.     193. <
   8  15   2     141.     108.     342. <
   8  15   3    1078.    1025.     209. o
   8  15   4     123.     -37.     334. <
   8  15   5     804.     762.     466. <
   8  16   0     553.     495.     345. <
   8  16   1    3006.    2349.     238. o
   8  16   2     345.      48.     346. <
   8  16   3    1280.    1958.     395. o
   8  16   4     101.     375.     467. <
   8  16   5     348.    -665.     910. <
   8  17   0     546.      25.     321. <
   8  17   1     744.     458.     320. <
   8  17   2     220.    1436.     407. o
   8  17   3     168.     446.     616. <
   8  17   4      15.     409.     680. <
   8  18   0      23.     124.     439. <
   8  18   1   16303.   15274.     396. o
   8  18   2      15.    -368.     437. <
   8  18   3    8038.    7267.     622. o
   8  18   4       4.     683.     709. <
   8  19   0    5131.    4489.     534. o
   8  19   1    2007.    1297.     344. o
   8  19   2    3559.    4513.     655. o
   8  19   3    1284.     702.     632. <
   8  19   4    1323.    1263.     663. <
   8  20   0     128.     -72.     532. <
   8  20   1    3529.    2574.     543. o
   8  20   2     342.     552.     607. <
   8  20   3    1715.    1579.     696. <
   8  20   4     544.    -340.     682. <
   8  21   0     638.     121.     544. <
   8  21   1   20939.   19773.     638. o
   8  21   2     428.     716.     653. <
   8  21   3    8574.    9396.    1275. o
   8  21   4     120.     345.     690. <
   8  22   0     138.     300.     618. <
   8  22   1    4244.    3570.     542. o
   8  22   2     103.    -140.     679. <
   8  22   3    1925.    2262.     787. <
   8  23   0   11850.   10897.     761. o
   8  23   1     995.    1053.     646. <
   8  23   2    8467.    6936.     771. o
   8  23   3     532.     694.     721. <
   8  24   0       3.     134.     573. <
   8  24   1    1007.    1167.     627. <
   8  24   2       2.     334.     731. <
   8  24   3     428.     149.     746. <
   8  25   0    3824.    3204.     606. o
   8  25   1    1861.    1557.     605. <
   8  25   2    2805.    2312.     764. o
   8  26   0    7939.    7952.     668. o
   8  26   1    2596.    1332.     662. <
   8  26   2    4879.    4715.     796. o
   8  27   0     828.     494.     634. <
   8  27   1       8.    -635.     638. <
   8  27   2     578.    -773.     756. <
   8  28   0      77.     428.     626. <
   8  28   1      19.    -543.     668. <
   8  29   0    1296.    2098.    1235. <
   8  29   1     319.     164.     747. <
   9   0   1   62218.   57486.    1172. o
   9   0   3   20800.   22965.     366. o
   9   0   5    3663.    2668.     485. o
   9   1   0   20683.   18416.     426. o
   9   1   1      46.     -68.     191. <
   9   1   2   15308.   15710.     477. o
   9   1   3      24.     140.     198. <
   9   1   4    6048.    5762.     321. o
   9   1   5       9.    -113.     300. <
   9   2   0     403.    1064.     159. o
   9   2   1     872.     663.     166. o
   9   2   2     129.    -172.     333. <
   9   2   3     124.     330.     202. <
   9   2   4       3.      72.     254. <
   9   2   5       2.     113.     294. <
   9   3   0    9723.    9377.     258. o
   9   3   1     241.    -226.     142. <
   9   3   2    8286.    8492.     388. o
   9   3   3       1.    -406.     208. <
   9   3   4    4377.    4738.     277. o
   9   3   5      39.      80.     270. <
   9   4   0   72001.   73488.    2935. o
   9   4   1   16994.   14966.     314. o
   9   4   2   42518.   52718.    2019. o
   9   4   3    7385.    8128.     189. o
   9   4   4   11424.   12250.     270. o
   9   4   5    1731.    1952.     311. o
   9   5   0    5833.    5338.     206. o
   9   5   1   17298.   18275.     722. o
   9   5   2    2753.    3920.     523. o
   9   5   3    5743.    6477.     181. o
   9   5   4     416.     416.     241. <
   9   5   5    1103.    1320.     329. o
   9   6   0   63090.   64371.      92. o
   9   6   1   12089.   12438.      91. o
   9   6   2   35714.   42811.     132. o
   9   6   3    2850.    3073.     190. o
   9   6   4    8456.    9187.     280. o
   9   6   5     291.     132.     326. <
   9   7   0   18649.   20514.     805. o
   9   7   1    2869.    2758.     112. o
   9   7   2   12662.   15268.     376. o
   9   7   3    1295.    1413.     179. o
   9   7   4    4342.    4509.     235. o
   9   7   5     427.     494.     304. <
   9   8   0      49.     329.     140. <
   9   8   1    1809.    1944.     120. o
   9   8   2     264.     203.     327. <
   9   8   3    1300.     935.     185. o
   9   8   4     413.     547.     222. <
   9   8   5     505.     723.     305. <
   9   9   0     916.     976.     140. o
   9   9   1   52127.   55093.    2138. o
   9   9   2     243.     431.     226. <
   9   9   3   20906.   21989.     172. o
   9   9   4      21.      78.     222. <
   9   9   5    4711.    4272.     329. o
   9  10   0   16072.   16722.     140. o
   9  10   1    1125.     776.     152. o
   9  10   2    8310.    9278.     211. o
   9  10   3     664.    -119.     193. <
   9  10   4    1720.    1946.     224. o
   9  10   5     208.     241.     267. <
   9  11   0    7175.    7045.     215. o
   9  11   1   39615.   40728.    1621. o
   9  11   2    3829.    4764.     233. o
   9  11   3   13231.   13797.     183. o
   9  11   4     806.    1126.     217. o
   9  11   5    2262.    2308.     279. o
   9  12   0   13408.   13557.     225. o
   9  12   1   12090.   12496.     135. o
   9  12   2    7637.    7754.     216. o
   9  12   3    3454.    3377.     188. o
   9  12   4    2042.    2033.     233. o
   9  12   5     400.     457.     290. <
   9  13   0   30003.   30283.     245. o
   9  13   1     210.      80.     134. <
   9  13   2   19784.   21373.     136. o
   9  13   3     365.     239.     183. <
   9  13   4    6388.    5776.     275. o
   9  13   5     177.     236.     346. <
   9  14   0    7540.    7764.     191. o
   9  14   1    2199.    1845.     150. o
   9  14   2    4299.    4239.     226. o
   9  14   3    1463.    1184.     209. o
   9  14   4    1060.    1050.     282. o
   9  14   5     516.     282.     416. <
   9  15   0    1159.    1096.     216. o
   9  15   1    3280.    3027.     252. o
   9  15   2     400.     464.     228. <
   9  15   3    1890.    2261.     247. o
   9  15   4       4.     142.     314. <
   9  15   5     469.     -33.     680. <
   9  16   0    8868.    8488.     334. o
   9  16   1     113.      -5.     353. <
   9  16   2    4398.    4060.     345. o
   9  16   3     127.     549.     370. <
   9  16   4     664.     402.     509. <
   9  17   0   21190.   17706.     704. o
   9  17   1     217.     169.     314. <
   9  17   2   13280.    9908.     609. o
   9  17   3      37.    -233.     532. <
   9  17   4    3760.    2506.     733. o
   9  18   0    1231.    1474.     370. o
   9  18   1    2674.    2021.     364. o
   9  18   2     543.     233.     610. <
   9  18   3    1911.    1867.     656. <
   9  18   4      62.     -72.     712. <
   9  19   0    5364.    4581.     570. o
   9  19   1     729.     592.     394. <
   9  19   2    3438.    3968.     624. o
   9  19   3     479.    1047.     635. <
   9  19   4    1039.     944.     634. <
   9  20   0   21044.   16678.     795. o
   9  20   1    4325.    5605.     511. o
   9  20   2   14546.   15642.     736. o
   9  20   3    2867.    2304.     738. o
   9  20   4    4949.    5352.     778. o
   9  21   0    8431.    6717.     623. o
   9  21   1      12.    2468.     518. o
   9  21   2    5359.    6017.     743. o
   9  21   3      34.     -44.     687. <
   9  22   0    3809.    3441.     865. o
   9  22   1    2921.    3221.     600. o
   9  22   2    2772.    3201.     722. o
   9  22   3    1238.    3135.    1417. <
   9  23   0    1630.     762.     863. <
   9  23   1     194.    -689.     620. <
   9  23   2     993.     295.     729. <
   9  23   3      44.     693.    1444. <
   9  24   0      75.     470.     556. <
   9  24   1     462.     736.     634. <
   9  24   2      68.     325.     748. <
   9  24   3     329.     301.     751. <
   9  25   0      30.    -239.     568. <
   9  25   1   10662.   10774.     744. o
   9  25   2      39.     -11.     751. <
   9  26   0      30.     605.     684. <
   9  26   1    1176.     558.     741. <
   9  26   2      23.     809.     749. <
   9  27   0    1287.    1526.     644. <
   9  27   1    4294.    4966.     717. o
   9  28   0     178.    -429.     759. <
   9  28   1    1749.     367.     681. <
   9  29   0    1260.     627.     792. <
  10   0   0   48752.   44240.     884. o
  10   0   2   28591.   32387.    1273. o
  10   0   4    6753.    6243.     554. o
  10   1   0   24807.   24473.     616. o
  10   1   1    3922.    3780.     279. o
  10   1   2   16519.   18382.     715. o
  10   1   3    1128.    1471.     228. o
  10   1   4    5645.    6044.     335. o
  10   1   5     119.     360.     343. <
  10   2   0    1562.    1237.     189. o
  10   2   1   15649.   14396.     404. o
  10   2   2    2354.    2528.     166. o
  10   2   3    7152.    7391.     217. o
  10   2   4    1973.    2276.     295. o
  10   2   5    1770.    1588.     321. o
  10   3   0    3202.    3485.     176. o
  10   3   1   17652.   17090.     384. o
  10   3   2    1710.    1779.     167. o
  10   3   3    3854.    3927.     187. o
  10   3   4     368.     371.     284. <
  10   3   5     336.     278.     325. <
  10   4   0   67530.   71835.    2800. o
  10   4   1    1364.    1004.     273. o
  10   4   2   37723.   40921.    1574. o
  10   4   3     274.    -599.     203. <
  10   4   4    8297.    8779.     316. o
  10   4   5      26.     166.     342. <
  10   5   0    7770.    7408.     184. o
  10   5   1   22247.   19949.     511. o
  10   5   2    6315.    6621.     169. o
  10   5   3    8154.    9593.     170. o
  10   5   4    2888.    2837.     251. o
  10   5   5    1331.    1323.     330. o
  10   6   0    5579.    5980.     171. o
  10   6   1    9081.    7577.     464. o
  10   6   2    3167.    3508.     172. o
  10   6   3    3361.    3687.     204. o
  10   6   4     770.     285.     264. <
  10   6   5     740.     744.     303. <
  10   7   0    1803.    1575.     186. o
  10   7   1   18072.   17123.     380. o
  10   7   2     783.    1065.     167. o
  10   7   3    8424.    9403.     203. o
  10   7   4      94.     236.     241. <
  10   7   5    2049.    1939.     310. o
  10   8   0   14463.   14616.     243. o
  10   8   1    9871.    9206.     287. o
  10   8   2    8144.    8929.     165. o
  10   8   3    5473.    5120.     220. o
  10   8   4    1977.    1848.     249. o
  10   8   5    1553.    1198.     314. o
  10   9   0   14714.   16523.     334. o
  10   9   1   82473.   83065.     520. o
  10   9   2    8404.    9186.     176. o
  10   9   3   29420.   31165.    1246. o
  10   9   4    2161.    2357.     238. o
  10   9   5    5203.    4748.     320. o
  10  10   0   12146.   12401.     338. o
  10  10   1    2319.    2296.     361. o
  10  10   2    7715.    8490.     178. o
  10  10   3     439.     435.     209. <
  10  10   4    2068.    2077.     248. o
  10  10   5      29.     -30.     295. <
  10  11   0    8202.    8988.     326. o
  10  11   1    1051.    1065.     214. o
  10  11   2    6902.    7010.     187. o
  10  11   3     798.     783.     202. o
  10  11   4    3228.    2881.     257. o
  10  11   5     298.     221.     304. <
  10  12   0   18198.   17958.     402. o
  10  12   1   14465.   15008.     315. o
  10  12   2    9987.   10707.     176. o
  10  12   3    5294.    5821.     209. o
  10  12   4    2012.    1468.     243. o
  10  12   5    1061.     875.     333. <
  10  13   0    1791.    1706.     271. o
  10  13   1     571.     890.     243. o
  10  13   2    1535.    1968.     179. o
  10  13   3     463.     721.     213. o
  10  13   4     691.     840.     267. o
  10  13   5     219.      90.     344. <
  10  14   0    7575.    7293.     302. o
  10  14   1     140.     224.     237. <
  10  14   2    4330.    4224.     199. o
  10  14   3      22.     -82.     210. <
  10  14   4     949.    1141.     301. o
  10  14   5       7.    -140.     878. <
  10  15   0   21696.   18002.     711. o
  10  15   1     349.      80.     310. <
  10  15   2   13677.   12878.     397. o
  10  15   3     250.     322.     331. <
  10  15   4    4169.    3458.     385. o
  10  16   0    6808.    5525.     443. o
  10  16   1    7195.    6738.     328. o
  10  16   2    5241.    4884.     368. o
  10  16   3    4603.    4536.     500. o
  10  16   4    2258.     784.     643. <
  10  17   0     694.     551.     379. <
  10  17   1      27.     228.     335. <
  10  17   2     272.     -37.     554. <
  10  17   3      76.      26.     634. <
  10  17   4      20.     -46.     714. <
  10  18   0   10417.    9614.     485. o
  10  18   1    4815.    4288.     445. o
  10  18   2    5556.    5652.     688. o
  10  18   3    2019.    1269.     650. <
  10  18   4     973.     719.     705. <
  10  19   0    1659.    1028.     512. <
  10  19   1    1010.     511.     410. <
  10  19   2    1226.    1275.    1205. <
  10  19   3     619.     960.     713. <
  10  19   4     440.     517.     742. <
  10  20   0    1411.    1080.     576. <
  10  20   1    2879.    2120.     561. o
  10  20   2     960.     905.     702. <
  10  20   3    1263.    1845.     781. <
  10  21   0      18.     442.     904. <
  10  21   1    8489.    7987.     644. o
  10  21   2       6.     104.     691. <
  10  21   3    3999.    4459.     831. o
  10  22   0     143.    -837.     830. <
  10  22   1      99.     165.     614. <
  10  22   2      42.     183.     734. <
  10  22   3     115.     -60.     807. <
  10  23   0     730.     -25.     970. <
  10  23   1    2851.    2619.     626. o
  10  23   2     468.     124.     754. <
  10  23   3     834.     746.    1507. <
  10  24   0    4639.    2660.    1055. <
  10  24   1     221.    1181.     665. <
  10  24   2    3038.    3279.     786. o
  10  25   0    2684.    1688.     656. <
  10  25   1     258.    -600.     625. <
  10  25   2    1881.    1955.     788. <
  10  26   0     222.     444.     654. <
  10  26   1     569.     919.     679. <
  10  27   0     569.    1020.     729. <
  10  27   1     269.     151.     653. <
  10  28   0     279.     206.     780. <
  11   0   1   39183.   34482.     812. o
  11   0   3   16556.   19346.     321. o
  11   0   5    4068.    4994.     516. o
  11   1   0     597.     750.     306. <
  11   1   1     277.     370.     273. <
  11   1   2     243.     127.     162. <
  11   1   3     353.     348.     243. <
  11   1   4      54.     329.     292. <
  11   1   5     213.     196.     334. <
  11   2   0    9270.    9368.     539. o
  11   2   1   30015.   29150.     514. o
  11   2   2    6042.    6123.     173. o
  11   2   3    9012.   10323.     211. o
  11   2   4    1775.    2184.     293. o
  11   2   5    1389.    1599.     334. o
  11   3   0   69154.   64228.    1046. o
  11   3   1   53307.   51639.     597. o
  11   3   2   37563.   40343.    1567. o
  11   3   3   23198.   25032.     130. o
  11   3   4    8124.    7925.     308. o
  11   3   5    5186.    5191.     322. o
  11   4   0      19.      76.     335. <
  11   4   1   12683.   13051.     193. o
  11   4   2      46.     -94.     161. <
  11   4   3    8285.    9094.     223. o
  11   4   4      68.     341.     255. <
  11   4   5    2618.    2697.     306. o
  11   5   0    3366.    3923.     352. o
  11   5   1     764.     743.     168. o
  11   5   2    1896.    2585.     157. o
  11   5   3     186.     453.     205. <
  11   5   4     495.     326.     269. <
  11   5   5      17.      75.     303. <
  11   6   0    5948.    5592.     447. o
  11   6   1   29879.   30808.      62. o
  11   6   2    3446.    3928.     165. o
  11   6   3   14911.   17354.     691. o
  11   6   4     756.     630.     283. <
  11   6   5    4437.    4836.     303. o
  11   7   0     325.      52.     327. <
  11   7   1     898.     761.     149. o
  11   7   2     174.     567.     176. o
  11   7   3     632.     954.     215. o
  11   7   4      68.     214.     254. <
  11   7   5     272.     273.     295. <
  11   8   0   55309.   53421.     772. o
  11   8   1    1438.    1329.     161. o
  11   8   2   34982.   39319.    1491. o
  11   8   3      72.     829.     209. o
  11   8   4    9973.   11096.     276. o
  11   8   5      22.     361.     311. <
  11   9   0      21.    -251.     469. <
  11   9   1    6747.    6999.     161. o
  11   9   2     151.     202.     166. <
  11   9   3    2850.    2874.     219. o
  11   9   4     301.     325.     249. <
  11   9   5     626.     758.     319. <
  11  10   0      20.    -229.     477. <
  11  10   1   12868.   13051.     179. o
  11  10   2       3.     -42.     158. <
  11  10   3    6952.    8381.     202. o
  11  10   4       1.      40.     255. <
  11  10   5    2020.    1745.     328. o
  11  11   0    2331.    2491.     310. o
  11  11   1   10703.   11752.     153. o
  11  11   2    2147.    2512.     161. o
  11  11   3    5175.    4891.     225. o
  11  11   4    1299.     931.     250. o
  11  11   5    1284.     582.     424. <
  11  12   0    1895.    1421.     282. o
  11  12   1    2613.    2554.     174. o
  11  12   2    1526.    1628.     167. o
  11  12   3     717.     161.     219. <
  11  12   4     744.     717.     251. <
  11  12   5      65.   -1134.     919. <
  11  13   0   22443.   22572.     381. o
  11  13   1    3477.    3616.     195. o
  11  13   2   15804.   15576.     282. o
  11  13   3    1303.    1374.     255. o
  11  13   4    5800.    5198.     317. o
  11  14   0    8412.    7840.     286. o
  11  14   1    5667.    5292.     194. o
  11  14   2    5999.    5927.     232. o
  11  14   3    2327.    2363.     255. o
  11  14   4    2279.    2003.     318. o
  11  15   0    2509.    2055.     246. o
  11  15   1     408.     142.     209. <
  11  15   2    2046.    2086.     322. o
  11  15   3     275.     579.     387. <
  11  15   4    1007.     953.     490. <
  11  16   0    3166.    2805.     302. o
  11  16   1   21353.   20485.     448. o
  11  16   2    2256.    2040.     447. o
  11  16   3    9324.    9328.     570. o
  11  16   4     801.     813.     618. <
  11  17   0    4863.    4065.     457. o
  11  17   1    1593.    1159.     436. <
  11  17   2    2497.    2423.     536. o
  11  17   3     485.      76.     685. <
  11  17   4     413.     207.     715. <
  11  18   0    1721.    1088.     433. <
  11  18   1   10045.    8968.     709. o
  11  18   2    1236.    1058.     679. <
  11  18   3    3900.    3755.     692. o
  11  18   4     510.    -134.     701. <
  11  19   0    1266.     789.     443. <
  11  19   1    1728.    1595.     662. <
  11  19   2    1032.    1136.     690. <
  11  19   3     978.     575.     775. <
  11  20   0    1020.    1261.     822. <
  11  20   1     942.    1279.     635. <
  11  20   2     780.    1654.    1267. <
  11  20   3     421.    -529.     789. <
  11  21   0    9516.    7205.    1032. o
  11  21   1     134.     723.     640. <
  11  21   2    6709.    6485.     789. o
  11  21   3      98.    -570.     808. <
  11  22   0    7881.    7057.    1060. o
  11  22   1    7169.    6358.     706. o
  11  22   2    5090.    4793.     779. o
  11  22   3    2819.    2360.     884. <
  11  23   0     237.     926.     938. <
  11  23   1     629.     882.     658. <
  11  23   2     321.     684.     765. <
  11  24   0      40.    -819.    1068. <
  11  24   1     345.     454.     643. <
  11  24   2      24.     485.     757. <
  11  25   0     214.      71.     687. <
  11  25   1     383.     488.     698. <
  11  26   0    1141.     650.     704. <
  11  26   1    1416.    1931.     720. <
  11  27   0    1187.    -243.     809. <
  12   0   0   21247.   22037.     293. o
  12   0   2   13943.   15298.     311. o
  12   0   4    4257.    4380.     479. o
  12   1   0   45231.   48425.    1882. o
  12   1   1    1326.    1584.     142. o
  12   1   2   29560.   33144.    1267. o
  12   1   3     622.     986.     266. o
  12   1   4    9535.   10267.     342. o
  12   1   5     220.     559.     344. <
  12   2   0   14362.   15162.     159. o
  12   2   1    1317.    2182.     136. o
  12   2   2    7356.    8192.     149. o
  12   2   3    1312.    1365.     260. o
  12   2   4    1405.    2101.     317. o
  12   2   5     646.     989.     378. <
  12   3   0     404.     391.     166. <
  12   3   1   33674.   36645.    1404. o
  12   3   2     316.     289.     173. <
  12   3   3   10374.   11946.     209. o
  12   3   4     113.     451.     295. <
  12   3   5    1609.    1655.     328. o
  12   4   0    4875.    4764.     183. o
  12   4   1     236.     168.     136. <
  12   4   2    2408.    2567.     176. o
  12   4   3     221.     297.     236. <
  12   4   4     446.     660.     293. <
  12   4   5     101.     110.     330. <
  12   5   0    8117.    8160.     203. o
  12   5   1   11054.   11496.     135. o
  12   5   2    5790.    6209.     175. o
  12   5   3    5337.    5642.     234. o
  12   5   4    2207.    2617.     303. o
  12   5   5    1305.    1703.     331. o
  12   6   0    2511.    2651.     174. o
  12   6   1    8573.    8839.     143. o
  12   6   2    2206.    2342.     179. o
  12   6   3    3343.    3585.     229. o
  12   6   4    1262.    1358.     308. o
  12   6   5     726.     648.     375. <
  12   7   0     437.     533.     163. o
  12   7   1    6469.    6820.     143. o
  12   7   2      53.      10.     165. <
  12   7   3    3129.    3038.     233. o
  12   7   4      90.     240.     296. <
  12   7   5     722.     390.     493. <
  12   8   0    9779.   10027.     217. o
  12   8   1    2223.    2222.     147. o
  12   8   2    4728.    4918.     177. o
  12   8   3    1925.    2025.     235. o
  12   8   4     657.     954.     284. o
  12   8   5     788.    1691.     573. <
  12   9   0   17386.   19003.      36. o
  12   9   1    2408.    2434.     150. o
  12   9   2   10564.   12064.     117. o
  12   9   3     538.     574.     228. <
  12   9   4    2917.    3062.     267. o
  12   9   5      53.     589.    1063. <
  12  10   0      92.     -52.     195. <
  12  10   1    1052.    1013.     148. o
  12  10   2      33.     241.     170. <
  12  10   3     217.     -42.     228. <
  12  10   4      60.    -183.     248. <
  12  11   0   21843.   21869.     299. o
  12  11   1     850.     804.     158. o
  12  11   2   15239.   15249.     227. o
  12  11   3     868.     743.     240. o
  12  11   4    5320.    4840.     278. o
  12  12   0   23879.   25047.     190. o
  12  12   1    3446.    3272.     171. o
  12  12   2   15184.   15658.     190. o
  12  12   3     919.     611.     244. <
  12  12   4    4410.    3850.     287. o
  12  13   0    1808.    1726.     208. o
  12  13   1    2255.    1691.     180. o
  12  13   2     903.    1321.     238. o
  12  13   3    1266.    1299.     279. o
  12  13   4     161.      85.     295. <
  12  14   0     235.     286.     211. <
  12  14   1    4368.    4120.     191. o
  12  14   2      71.     333.     259. <
  12  14   3    1376.    1313.     336. o
  12  14   4       0.      42.     346. <
  12  15   0   13774.   12484.     345. o
  12  15   1    2068.    2055.     229. o
  12  15   2    8766.    8789.     340. o
  12  15   3     657.     464.     397. <
  12  15   4    2653.    2471.     534. o
  12  16   0    1542.    1328.     319. o
  12  16   1   12642.   12627.     476. o
  12  16   2    1158.    1245.     421. <
  12  16   3    6227.    5574.     557. o
  12  16   4     477.     325.     719. <
  12  17   0      11.     360.     432. <
  12  17   1   17896.   15707.     815. o
  12  17   2      15.     175.     675. <
  12  17   3    7114.    7120.     613. o
  12  17   4      15.    -474.    1148. <
  12  18   0     486.     134.     458. <
  12  18   1   10330.    9618.     776. o
  12  18   2     246.     957.     635. <
  12  18   3    5033.    4527.     793. o
  12  19   0    1339.     119.     887. <
  12  19   1    3098.    2387.    1040. <
  12  19   2    1104.     282.     718. <
  12  19   3    1296.    2108.     815. <
  12  20   0    2020.    1715.     943. <
  12  20   1    3374.    2908.    1076. <
  12  20   2    1212.     894.     735. <
  12  20   3    1378.    1159.     831. <
  12  21   0     554.     488.     974. <
  12  21   1     333.     789.     616. <
  12  21   2     433.    -101.    1174. <
  12  21   3     150.     481.     827. <
  12  22   0    3430.    3256.    1041. o
  12  22   1     258.    1366.     679. <
  12  22   2    2085.    1966.     779. <
  12  23   0     951.    1170.    1062. <
  12  23   1     941.    1005.     683. <
  12  23   2     767.     404.     784. <
  12  24   0    2313.    2078.    1039. <
  12  24   1    1986.    1256.     707. <
  12  25   0      44.    1876.    1170. <
  12  25   1      50.     -35.     665. <
  12  26   0     161.     273.     837. <
  13   0   1   59160.   63990.    2482. o
  13   0   3   22682.   23977.     367. o
  13   1   0     575.     747.     208. o
  13   1   1      26.      70.     153. <
  13   1   2     324.     525.     182. <
  13   1   3      24.    -183.     266. <
  13   1   4      77.      56.     335. <
  13   2   0    1034.     975.     197. o
  13   2   1     151.      49.     153. <
  13   2   2    1026.    1062.     180. o
  13   2   3     161.     -52.     265. <
  13   2   4     649.     946.     326. <
  13   3   0   20522.   21108.     208. o
  13   3   1     547.     511.     151. o
  13   3   2   15499.   17015.     101. o
  13   3   3     166.     -57.     243. <
  13   3   4    6389.    7216.     325. o
  13   4   0    6217.    6261.     215. o
  13   4   1    6148.    6614.     150. o
  13   4   2    3802.    3865.     190. o
  13   4   3    2217.    1968.     275. o
  13   4   4    1080.     806.     320. <
  13   5   0   18751.   19903.     131. o
  13   5   1    1412.    1263.     149. o
  13   5   2   10907.   11545.     163. o
  13   5   3     457.     146.     251. <
  13   5   4    2489.    1951.     328. o
  13   6   0    5414.    5511.     193. o
  13   6   1    8991.    9576.     139. o
  13   6   2    3151.    3105.     175. o
  13   6   3    3445.    3327.     261. o
  13   6   4     844.     789.     300. <
  13   7   0    6502.    6523.     238. o
  13   7   1    1731.    1599.     154. o
  13   7   2    4737.    5072.     174. o
  13   7   3     233.      94.     273. <
  13   7   4    1895.    2197.     299. o
  13   8   0     348.     275.     205. <
  13   8   1     985.     706.     158. o
  13   8   2     535.     582.     185. o
  13   8   3     791.     684.     269. <
  13   8   4     469.     526.     300. <
  13   9   0    2521.    2602.     198. o
  13   9   1    2487.    2405.     168. o
  13   9   2    1082.     881.     193. o
  13   9   3     657.     818.     261. o
  13   9   4      68.      25.     265. <
  13  10   0    5724.    5346.     245. o
  13  10   1    5174.    4786.     178. o
  13  10   2    3284.    3462.     212. o
  13  10   3    2678.    2297.     270. o
  13  10   4     842.     843.     267. o
  13  11   0    2865.    2585.     234. o
  13  11   1    3182.    3121.     181. o
  13  11   2    1602.    1094.     220. o
  13  11   3    1190.    1098.     246. o
  13  11   4     338.     143.     292. <
  13  12   0    6441.    5999.     256. o
  13  12   1    2751.    2494.     181. o
  13  12   2    3444.    4879.     202. o
  13  12   3    1643.    1738.     256. o
  13  12   4     688.     736.     313. <
  13  13   0    2719.    2483.     236. o
  13  13   1      22.     330.     180. <
  13  13   2    2051.    2156.     332. o
  13  13   3      40.      49.     271. <
  13  13   4     915.    1076.     411. <
  13  14   0       3.     190.     222. <
  13  14   1    7778.    7571.     235. o
  13  14   2      67.     250.     277. <
  13  14   3    2382.    2520.     332. o
  13  14   4     158.     487.     469. <
  13  15   0    1386.    1535.     292. o
  13  15   1    1895.    1798.     299. o
  13  15   2     860.    1185.     336. o
  13  15   3     602.     799.     406. <
  13  15   4     262.    -537.     482. <
  13  16   0     371.     856.     437. <
  13  16   1    8986.    8250.     700. o
  13  16   2     185.     483.     431. <
  13  16   3    4268.    4399.     585. o
  13  17   0    1768.     710.     821. <
  13  17   1     127.     927.     962. <
  13  17   2    1022.      67.     692. <
  13  17   3      25.    -155.     736. <
  13  18   0    3322.    2280.     891. <
  13  18   1     831.    1238.     991. <
  13  18   2    2064.    1271.     715. <
  13  18   3     624.     408.     786. <
  13  19   0    8860.    7622.    1006. o
  13  19   1     199.    -401.    1070. <
  13  19   2    5835.    5213.     770. o
  13  19   3     211.    -678.     811. <
  13  20   0       6.    1584.     961. <
  13  20   1     238.    1545.    1087. <
  13  20   2      16.     461.     752. <
  13  20   3     241.   -1774.    1454. <
  13  21   0    4485.    3454.    1050. o
  13  21   1     631.     667.     680. <
  13  21   2    2975.    2419.     772. o
  13  22   0     651.    -931.    1049. <
  13  22   1       9.    -269.     649. <
  13  22   2     482.    2302.    1353. <
  13  23   0    5505.    3601.    1181. o
  13  23   1     941.    1774.     721. <
  13  24   0      75.    -297.    1193. <
  13  24   1    3671.    3058.     753. o
  14   0   0   29455.   32330.     177. o
  14   0   2   16205.   19379.     310. o
  14   0   4    3361.    4096.     560. o
  14   1   0   21974.   22763.     260. o
  14   1   1      97.    -169.     163. <
  14   1   2   13767.   14882.     139. o
  14   1   3     334.     370.     319. <
  14   1   4    3875.    3965.     373. o
  14   2   0    1160.    1204.     212. o
  14   2   1    3108.    3251.     192. o
  14   2   2     666.     802.     197. o
  14   2   3    1587.    1737.     299. o
  14   2   4     183.     175.     353. <
  14   3   0    3040.    3221.     208. o
  14   3   1    4399.    4654.     170. o
  14   3   2    1626.    1707.     204. o
  14   3   3    2188.    2292.     290. o
  14   3   4     278.     395.     313. <
  14   4   0    3911.    4310.     211. o
  14   4   1   23464.   25346.     990. o
  14   4   2    3011.    2933.     207. o
  14   4   3   10310.   11434.     273. o
  14   4   4    1217.    1147.     336. o
  14   5   0   21230.   21517.     247. o
  14   5   1   13335.   13873.     153. o
  14   5   2   14906.   15150.     242. o
  14   5   3    4277.    4356.     299. o
  14   5   4    5587.    5834.     331. o
  14   6   0     932.     836.     223. o
  14   6   1    3862.    3706.     182. o
  14   6   2     254.     367.     214. <
  14   6   3    1454.    1523.     276. o
  14   6   4       1.      94.     334. <
  14   7   0    2193.    1970.     226. o
  14   7   1    1407.     764.     201. o
  14   7   2    1744.    2104.     217. o
  14   7   3     368.     573.     264. <
  14   7   4     681.      72.     324. <
  14   8   0     531.     679.     200. o
  14   8   1   42228.   42959.      69. o
  14   8   2     280.     293.     203. <
  14   8   3   17805.   19595.     228. o
  14   8   4      40.     575.     339. <
  14   9   0     680.     663.     228. <
  14   9   1     457.     562.     176. o
  14   9   2     590.     622.     222. <
  14   9   3      91.    -308.     244. <
  14   9   4     256.     799.     348. <
  14  10   0      27.     -52.     233. <
  14  10   1    6664.    6310.     204. o
  14  10   2      16.     142.     210. <
  14  10   3    3454.    3635.     254. o
  14  10   4       5.     -93.     346. <
  14  11   0     417.     269.     235. <
  14  11   1     464.     281.     183. <
  14  11   2     204.      38.     209. <
  14  11   3      83.     236.     256. <
  14  11   4      39.    -319.     330. <
  14  12   0    2161.    2198.     248. o
  14  12   1   19980.   18680.     349. o
  14  12   2    1238.     874.     217. o
  14  12   3    9983.   10189.     287. o
  14  12   4     285.     244.     349. <
  14  13   0   31692.   29436.     540. o
  14  13   1    3798.    3795.     214. o
  14  13   2   20177.   21154.     271. o
  14  13   3    1806.    1463.     318. o
  14  13   4    6051.    6136.     441. o
  14  14   0    2086.    1988.     250. o
  14  14   1    5843.    6106.     262. o
  14  14   2     990.    1485.     320. o
  14  14   3    2353.    2379.     423. o
  14  14   4     106.    -616.     520. <
  14  15   0     242.     330.     300. <
  14  15   1      17.     251.     348. <
  14  15   2     225.     327.     391. <
  14  15   3      79.     570.     439. <
  14  16   0    3664.    4250.     563. o
  14  16   1     535.     551.     657. <
  14  16   2    2379.    1017.     461. <
  14  16   3     423.     -64.     514. <
  14  17   0    6104.    5387.     926. o
  14  17   1    3250.    3538.     978. o
  14  17   2    4203.    3107.     747. o
  14  17   3    1409.    1087.     618. <
  14  18   0    3162.    2250.     930. <
  14  18   1     557.     725.     979. <
  14  18   2    2210.    1775.     736. <
  14  18   3     141.     -67.     807. <
  14  19   0     555.     232.     950. <
  14  19   1     874.     954.    1059. <
  14  19   2     278.     470.     731. <
  14  19   3     267.    2052.    1453. <
  14  20   0     296.     258.     986. <
  14  20   1     122.     371.    1036. <
  14  20   2      89.    -783.     732. <
  14  21   0    1302.     -10.    1034. <
  14  21   1    2107.    2548.     728. o
  14  21   2    1098.     720.     776. <
  14  22   0       6.     453.    1130. <
  14  22   1     455.     116.     666. <
  14  23   0    1885.    2233.    1218. <
  14  23   1     117.    -329.    1035. <
  15   0   1    5068.    5506.     273. o
  15   0   3    4130.    5050.     414. o
  15   1   0   10634.   11440.     266. o
  15   1   1    9713.   10073.     194. o
  15   1   2    5256.    5057.     236. o
  15   1   3    5068.    5491.     310. o
  15   1   4     790.    1226.     363. o
  15   2   0     321.     169.     218. <
  15   2   1    2531.    2490.     197. o
  15   2   2     186.     -23.     218. <
  15   2   3    1114.     923.     303. o
  15   2   4      44.     652.     376. <
  15   3   0    9674.   10234.     230. o
  15   3   1     758.     843.     189. o
  15   3   2    6707.    6538.     265. o
  15   3   3     309.     140.     285. <
  15   3   4    2228.    5158.     350. o
  15   4   0    1010.     859.     223. o
  15   4   1     777.     915.     185. o
  15   4   2     550.     360.     225. <
  15   4   3     760.     695.     292. <
  15   4   4     107.     417.     341. <
  15   5   0     333.      55.     236. <
  15   5   1     759.    1068.     185. o
  15   5   2      65.    -101.     228. <
  15   5   3     236.     644.     288. <
  15   5   4      27.     -60.     344. <
  15   6   0    8025.    8132.     271. o
  15   6   1    8457.    8452.     207. o
  15   6   2    5282.    5418.     241. o
  15   6   3    2353.    2533.     287. o
  15   6   4    1675.    1440.     350. o
  15   7   0   25953.   27070.     287. o
  15   7   1     997.     664.     200. o
  15   7   2   16702.   17417.     249. o
  15   7   3     587.     297.     265. <
  15   7   4    5253.    4749.     369. o
  15   8   0     408.    -110.     265. <
  15   8   1   13164.   13493.     225. o
  15   8   2     268.      74.     232. <
  15   8   3    5916.    6025.     280. o
  15   8   4      85.     370.     349. <
  15   9   0    9051.    9289.     317. o
  15   9   1    8458.    9039.     229. o
  15   9   2    6327.    6286.     244. o
  15   9   3    4100.    3796.     281. o
  15   9   4    2277.    1710.     358. o
  15  10   0    6453.    5968.     353. o
  15  10   1    4936.    4906.     238. o
  15  10   2    4055.    3979.     245. o
  15  10   3    2660.    3064.     282. o
  15  10   4    1152.     873.     400. <
  15  11   0    3698.    3480.     299. o
  15  11   1    1034.     972.     203. o
  15  11   2    2034.    1719.     230. o
  15  11   3     727.     755.     288. <
  15  11   4     423.     914.     603. <
  15  12   0    2062.    1616.     272. o
  15  12   1    2794.    2409.     223. o
  15  12   2    1374.    1025.     242. o
  15  12   3     949.     671.     318. <
  15  12   4     445.     -48.     965. <
  15  13   0      72.      57.     255. <
  15  13   1     291.     194.     222. <
  15  13   2      24.    -172.     284. <
  15  13   3     182.     124.     345. <
  15  14   0    1160.    1303.     294. o
  15  14   1    1333.     807.     263. o
  15  14   2     863.     945.     357. <
  15  14   3     489.     251.     409. <
  15  15   0     579.     585.     326. <
  15  15   1    2679.    3122.     382. o
  15  15   2     692.     263.     403. <
  15  15   3    1343.    1849.     475. o
  15  16   0    3078.    1968.     903. <
  15  16   1      83.     361.     668. <
  15  16   2    2418.    2188.     565. o
  15  16   3      37.     518.     559. <
  15  17   0    1185.     464.     892. <
  15  17   1       8.      46.     915. <
  15  17   2     985.    1034.     604. <
  15  17   3       0.     776.    1475. <
  15  18   0      83.     994.     935. <
  15  18   1     434.     648.     958. <
  15  18   2      64.     765.     736. <
  15  19   0    3606.    3221.    1039. o
  15  19   1     878.     410.     998. <
  15  19   2    2810.    2126.     759. <
  15  20   0     482.    -431.    1054. <
  15  20   1    2330.    1021.    1070. <
  15  20   2     285.     404.    1271. <
  15  21   0    3126.    3143.    1138. <
  15  21   1      62.    -389.    1057. <
  15  22   0      36.   -1423.    1177. <
  15  22   1     619.     284.    1151. <
  16   0   0     896.     952.     323. <
  16   0   2     267.     620.     338. <
  16   0   4       1.     335.     469. <
  16   1   0    1286.    1129.     271. o
  16   1   1    2197.    2070.     215. o
  16   1   2     876.     967.     266. o
  16   1   3     758.     649.     321. <
  16   1   4     299.    1010.     401. <
  16   2   0     174.     -31.     236. <
  16   2   1    6298.    6606.     221. o
  16   2   2     135.     541.     239. <
  16   2   3    3584.    3931.     331. o
  16   2   4      84.    -421.     377. <
  16   3   0    2134.    1610.     255. o
  16   3   1      52.     149.     198. <
  16   3   2    1824.    2270.     259. o
  16   3   3      25.    -221.     298. <
  16   3   4     954.    1004.     451. <
  16   4   0    5990.    5718.     284. o
  16   4   1    3735.    4557.     205. o
  16   4   2    4260.    4069.     249. o
  16   4   3    1381.    1449.     300. o
  16   4   4    1731.    1578.     430. o
  16   5   0   13667.   13613.     319. o
  16   5   1    3134.    3161.     244. o
  16   5   2    8694.    9503.     242. o
  16   5   3     866.     800.     303. <
  16   5   4    2647.    1706.     651. <
  16   6   0    3597.    3506.     281. o
  16   6   1    2443.    2378.     243. o
  16   6   2    3154.    3148.     247. o
  16   6   3     773.    1031.     320. o
  16   6   4    1625.    1696.     772. <
  16   7   0     862.    1193.     289. o
  16   7   1     299.     634.     231. <
  16   7   2     578.     461.     238. <
  16   7   3      90.    -119.     330. <
  16   7   4     222.     205.    1117. <
  16   8   0      55.    -100.     308. <
  16   8   1     415.     603.     259. <
  16   8   2      50.      -8.     233. <
  16   8   3      92.     -70.     334. <
  16   8   4      35.     -40.    1248. <
  16   9   0    5348.    4883.     329. o
  16   9   1     780.     833.     237. o
  16   9   2    3282.    2814.     250. o
  16   9   3     225.     179.     308. <
  16  10   0    3791.    3294.     329. o
  16  10   1    3331.    3083.     238. o
  16  10   2    2414.    2319.     253. o
  16  10   3    1168.     618.     314. <
  16  11   0   12555.   11486.     394. o
  16  11   1    2228.    2439.     243. o
  16  11   2    7510.    7188.     282. o
  16  11   3    1558.    1661.     331. o
  16  12   0     165.     525.     332. <
  16  12   1     260.     209.     263. <
  16  12   2     233.     229.     277. <
  16  12   3     226.     428.     345. <
  16  13   0     372.      37.     327. <
  16  13   1     320.     356.     263. <
  16  13   2     188.      48.     315. <
  16  13   3     144.      68.     401. <
  16  14   0   10022.    8362.     452. o
  16  14   1    5859.    5342.     396. o
  16  14   2    6590.    7297.     460. o
  16  14   3    2754.    2416.     464. o
  16  15   0    3449.    3086.     487. o
  16  15   1      38.     361.     450. <
  16  15   2    2657.    3189.     496. o
  16  15   3       4.     371.     587. <
  16  16   0    1189.    1760.    1020. <
  16  16   1    4017.    3913.     497. o
  16  16   2     787.     577.     622. <
  16  16   3    1374.     645.    1132. <
  16  17   0      50.      35.    1027. <
  16  17   1     218.    -630.     680. <
  16  17   2      66.    -218.     634. <
  16  18   0      38.     676.    1014. <
  16  18   1     131.     155.    1004. <
  16  18   2      10.    -648.     743. <
  16  19   0    1846.    2378.    1113. <
  16  19   1    4327.    2649.    1073. <
  16  19   2    1331.     559.    1248. <
  16  20   0     953.     848.    1163. <
  16  20   1    6327.    4809.    1149. o
  16  21   0      35.    -604.    1226. <
  16  21   1     504.     979.    1138. <
  17   0   1   18059.   17992.     439. o
  17   0   3    7998.    8575.     546. o
  17   1   0    5491.    5429.     392. o
  17   1   1    4097.    3975.     261. o
  17   1   2    3700.    3769.     274. o
  17   1   3    1755.    2277.     377. o
  17   2   0    2699.    3038.     313. o
  17   2   1     877.     774.     261. <
  17   2   2    1845.    2250.     258. o
  17   2   3     238.     361.     382. <
  17   3   0    2532.    2353.     288. o
  17   3   1    4361.    4392.     241. o
  17   3   2    1336.     963.     262. o
  17   3   3    2296.    2441.     356. o
  17   4   0      53.     165.     285. <
  17   4   1   15279.   14503.     326. o
  17   4   2      85.     248.     251. <
  17   4   3    6566.    7111.     370. o
  17   5   0    6303.    6093.     318. o
  17   5   1    6927.    7548.     253. o
  17   5   2    4015.    4156.     262. o
  17   5   3    2659.    2892.     359. o
  17   6   0    2896.    2734.     342. o
  17   6   1     666.     511.     240. <
  17   6   2    2231.    1909.     259. o
  17   6   3     241.     349.     356. <
  17   7   0     196.      94.     365. <
  17   7   1     179.     239.     239. <
  17   7   2     128.      26.     247. <
  17   7   3     230.     400.     354. <
  17   8   0    1145.     755.     328. <
  17   8   1     558.     326.     246. <
  17   8   2     851.    1051.     253. o
  17   8   3     161.     492.     355. <
  17   9   0    6587.    5804.     405. o
  17   9   1     332.     112.     237. <
  17   9   2    3986.    3349.     276. o
  17   9   3     375.     429.     348. <
  17  10   0    2792.    2633.     376. o
  17  10   1      67.    -274.     241. <
  17  10   2    1461.    1687.     270. o
  17  10   3      10.     -53.     357. <
  17  11   0      66.     269.     350. <
  17  11   1     435.     176.     268. <
  17  11   2      16.      22.     269. <
  17  11   3      73.     125.     349. <
  17  12   0     115.    -139.     345. <
  17  12   1    5754.    5022.     300. o
  17  12   2     186.     247.     344. <
  17  12   3    2376.    1718.     408. o
  17  13   0      58.    -112.     353. <
  17  13   1     237.     157.     308. <
  17  13   2      53.    -435.     364. <
  17  13   3     153.     325.     581. <
  17  14   0     911.     669.     405. <
  17  14   1     206.     228.     409. <
  17  14   2     559.     476.     454. <
  17  15   0     105.     539.     571. <
  17  15   1      78.     205.     552. <
  17  15   2      71.      80.     507. <
  17  16   1    1539.     135.    1014. <
  17  16   2     331.     -10.     764. <
  17  17   1    3238.    1617.     999. <
  18   0   0      95.       5.     503. <
  18   0   2     107.      12.     484. <
  18   1   0     100.     446.     390. <
  18   1   1    3650.    3660.     277. o
  18   1   2     111.    -147.     273. <
  18   1   3    1718.    1573.     377. o
  18   2   0   20218.   19277.     471. o
  18   2   1     406.     341.     281. <
  18   2   2   12855.   12481.     320. o
  18   2   3     236.      65.     391. <
  18   3   0     778.     755.     329. <
  18   3   1    2493.    2285.     271. o
  18   3   2     533.     248.     280. <
  18   3   3     550.     930.     348. <
  18   4   0       5.    -266.     386. <
  18   4   1     463.     671.     261. <
  18   4   2      22.       1.     281. <
  18   4   3     148.     349.     360. <
  18   5   0    1078.    1046.     387. <
  18   5   1    1561.    1279.     261. o
  18   5   2     928.    1013.     267. o
  18   5   3     587.     472.     368. <
  18   6   0      24.     476.     381. <
  18   6   1      57.    -297.     257. <
  18   6   2      12.     102.     270. <
  18   6   3      26.    -288.     375. <
  18   7   0    1162.     826.     385. <
  18   7   1   13313.   12391.     339. o
  18   7   2     815.     620.     280. <
  18   7   3    6408.    6651.     424. o
  18   8   0    1175.    1047.     397. <
  18   8   1    1649.    1762.     264. o
  18   8   2    1199.    1155.     274. o
  18   8   3     696.    1051.     575. <
  18   9   0    2770.    2405.     403. o
  18   9   1    3558.    2897.     273. o
  18   9   2    1832.    1485.     290. o
  18   9   3    2235.    2274.     855. <
  18  10   0    2812.    2717.     399. o
  18  10   1     332.      90.     265. <
  18  10   2    1831.    1673.     306. o
  18  11   0    1033.     870.     375. <
  18  11   1    1820.    1458.     288. o
  18  11   2     883.     439.     313. <
  18  12   0    2209.    1992.     379. o
  18  12   1     857.     818.     311. <
  18  12   2    1394.     952.     393. <
  18  13   0     808.     646.     374. <
  18  13   1     595.     150.     364. <
  18  13   2     556.     682.     487. <
  18  14   0    1786.    1913.     438. o
  18  14   1     773.     443.     446. <
  18  14   2    1340.    1147.     557. <
  18  15   0     211.     549.     875. <
  18  15   1     288.     -34.     584. <
  18  15   2     113.    -327.    1144. <
  18  16   1     284.    -153.    1017. <
  19   0   1    1256.     597.     466. <
  19   1   0     547.     269.     396. <
  19   1   1    3088.    2712.     289. o
  19   1   2     277.     -48.     311. <
  19   2   0    5979.    5603.     446. o
  19   2   1     315.     293.     293. <
  19   2   2    3788.    3874.     308. o
  19   3   0    2419.    2146.     422. o
  19   3   1    1297.    1295.     293. o
  19   3   2    1170.    1288.     282. o
  19   4   0    7930.    7479.     443. o
  19   4   1     666.     401.     300. <
  19   4   2    5730.    5916.     307. o
  19   5   0     593.     209.     398. <
  19   5   1    2926.    3060.     278. o
  19   5   2     474.     297.     284. <
  19   6   0     150.      64.     416. <
  19   6   1      41.     533.     287. <
  19   6   2     120.     -83.     304. <
  19   7   0    1091.    1288.     414. o
  19   7   1     105.     465.     269. <
  19   7   2     905.     856.     318. <
  19   8   0    4314.    3875.     422. o
  19   8   1    1950.    1833.     295. o
  19   8   2    2792.    2458.     318. o
  19   9   0    2424.    2528.     423. o
  19   9   1     224.     222.     285. <
  19   9   2    1403.     897.     341. <
  19  10   0    1667.     645.     401. <
  19  10   1     873.     727.     306. <
  19  10   2    1139.     986.     345. <
  19  11   0     504.     374.     398. <
  19  11   1    1449.    1425.     323. o
  19  11   2     427.     394.     462. <
  19  12   0    3707.    2730.     474. o
  19  12   1     824.     573.     328. <
  19  12   2    3020.    3376.    1045. o
  19  13   0     577.     146.     468. <
  19  13   1    5177.    4037.     413. o
  19  14   0    4100.    2713.     691. o
  19  14   1     309.      19.     537. <
  20   0   0     972.    -200.     700. <
  20   0   2     529.    -674.    1007. <
  20   1   0       4.    -314.     488. <
  20   1   1    1810.    1715.     302. o
  20   2   0     862.     615.     494. <
  20   2   1      96.     113.     297. <
  20   3   0    1377.    1076.     498. <
  20   3   1    1192.    1005.     294. o
  20   3   2     877.     -35.    1015. <
  20   4   0      81.    -210.     468. <
  20   4   1    1297.    1014.     292. o
  20   5   0     853.      63.     491. <
  20   5   1    1079.     995.     292. o
  20   6   0     275.      48.     500. <
  20   6   1    2754.    2198.     307. o
  20   7   0    1022.    1065.     498. <
  20   7   1    1889.    1976.     305. o
  20   8   0     617.     678.     503. <
  20   8   1     823.     721.     298. <
  20   9   0    1090.     701.     498. <
  20   9   1    6008.    4959.     337. o
  20  10   0    1175.     496.     495. <
  20  10   1     507.     548.     408. <
  20  11   0    4105.    3000.     522. o
  20  11   1     223.     469.     557. <
  20  12   0      20.     136.     556. <
  21   1   0      24.     -20.     549. <
  21   2   0    2785.    3146.     665. o
  21   3   0     289.    1002.     887. <
